# Supplementary material for: Control of a programmed cell death pathway in Pseudomonas aeruginosa by an antiterminator
Source: Nat Commun. 2021 Mar 17;12:1702. doi: 10.1038/s41467-021-21941-7 (PMC7969949; doi:10.1038/s41467-021-21941-7)
Supplement: Supplementary file 4 — Supplementary Data 1 [file 41467_2021_21941_MOESM4_ESM.xlsx]

## Sheet: Table S1
Supplementary Data 1. RNA-Seq analysis of genes controlled by AlpA. Comparison of ΔalpA to WT following treatment with ciprofloxacin.
Locus	Gene Name	Gene Product	Mean of normalized read counts	Log-2 fold change (ΔalpA vs WT )	adjusted p-value
PA0911	alpE	AlpE	816.574	-4.27965	1.57994e-183
PA0808	-	hypothetical_protein	770.731	-3.9107	1.32633e-164
PA0909	alpC	AlpC	433.046	-3.85147	3.10389e-119
PA0807	ampDh3	protein_AmpDh3	3463.77	-3.73122	3.23633e-163
PA0908	alpB	AlpB	419.877	-3.47418	8.76885e-90
PA0907**	alpA	lysis phenotype activator AlpA	476.057	-3.43106	2.03936e-98
PA0910	alpD	AlpD	728.167	-2.2412	1.58843e-25
PA0817	-	ring-cleaving_dioxygenase	65.4568	-1.85484	NA
PA0819	-	hypothetical_protein	40.9673	-1.78175	NA
PA0829	-	hydrolase	52.0231	-1.27386	3.97702e-08
PA0828	-	transcriptional_regulator	64.9843	-1.25505	2.31654e-08
PA1249*	aprA	alkaline_metalloproteinase	1102.81	1.15508	4.25743e-18
PA2433*	-	hypothetical_protein	127.799	1.19541	2.92993e-10
PA2290	gcd	glucose_dehydrogenase	247.232	1.27002	4.6287e-14
PA2430*	-	hypothetical_protein	78.5273	1.62568	5.43288e-14
PA2696	-	transcriptional_regulator	108.79	1.77582	4.80697e-20
PA2698*	-	hydrolase	71.3506	1.80816	2.07715e-18
PA2431	-	hypothetical_protein	259.249	1.98343	1.17257e-37
PA0572*	-	hypothetical_protein	1261.05	2.76372	3.38715e-114
PA1202*	-	hydrolase	1319.17	2.87747	1.85892e-118
PA2432*	bexR	bistable expression regulator BexR	293.597	3.0482	1.42988e-87
*Indicates genes that are regulated by the bistable expression regulator BexR
**alpA is in this list as the ∆alpA mutant strain used in the comparison lacks most of the alpA gene
						NC_002516.2
						NC_002516.2
