# Supplementary material for: Control of a programmed cell death pathway in Pseudomonas aeruginosa by an antiterminator
Source: Nat Commun. 2021 Mar 17;12:1702. doi: 10.1038/s41467-021-21941-7 (PMC7969949; doi:10.1038/s41467-021-21941-7)
Supplement: Supplementary file 5 — Supplementary Data 2 [file 41467_2021_21941_MOESM5_ESM.xlsx]

## Sheet: Table S2
Supplementary Data 2. RNA-Seq analysis of genes controlled by AlpA. Comparison of alpA(stop) to WT following treatment with ciprofloxacin.
Locus	Gene Name	Gene Product	Mean of normalized read counts	Log-2 fold change alpA(stop) vs WT	adjusted p-value
PA0911	alpE	AlpE	839.565	-4.34037	2.15241e-174
PA0910	alpD	AlpD	751.592	-4.13251	5.12063e-162
PA0807	ampDh3	AmpDh3	3530.88	-4.02374	1.89542e-204
PA0808	-	hypothetical protein	790.816	-3.94914	5.15562e-139
PA0909	alpC	AlpC	446.914	-3.84744	1.18843e-110
PA0908	alpB	AlpB	443.258	-3.3918	8.62812e-104
PA0819	-	hypothetical_protein	41.4871	-2.31698	NA
PA0829	-	hydrolase	52.5428	-1.4624	NA
PA0828	-	probable transcriptional regulator	71.9284	-1.1236	5.42617e-05
PA0817	-	probable ring-cleaving dioxygenase	63.9397	-1.00546	0.000281488
PA2939	pepB	probable aminopeptidase	243.452	1.03057	8.17545e-09
PA3582	glpK	glycerol kinase	206.729	1.24628	1.98472e-12
PA5030	ynfM	probable major facilitator superfamily (MFS) transporter	689.84	1.33445	7.07256e-20
PA3584	glpD	glycerol-3-phosphate dehydrogenase	955.055	1.63242	9.43106e-27
