# Supplementary material for: Control of a programmed cell death pathway in Pseudomonas aeruginosa by an antiterminator
Source: Nat Commun. 2021 Mar 17;12:1702. doi: 10.1038/s41467-021-21941-7 (PMC7969949; doi:10.1038/s41467-021-21941-7)
Supplement: Supplementary file 6 — Supplementary Data 3 [file 41467_2021_21941_MOESM6_ESM.xlsx]

## Sheet: Table S3
Supplementary Data 3. RNA-Seq analysis of the effects of ectopic alpA expression in PAO1 WT cells
Locus	Gene Name	Gene Product	Mean of normalized read counts	log-2 Fold Change (PAO1 pAlpA vs PAO1 EV)	adjusted p-value		Statistics
PA0907	alpA	lysis phenotype activator, AlpA	5711.37	8.07497	1.82191e-24		genes total	605
AS-PA0814	-	-	104.85	7.57505	3.31123e-17		genes up	184
AS-PA3139.1	-	-	35.1769	7.32108	8.56792e-09		genes down	421
AS-PA0810	-	-	303.741	7.24929	4.27197e-54		antisense total	648
AS-PA0907	-	-	821.956	7.03754	1.89521e-104		antisense up	622
PA0807	ampDh3	AmpDh3	550.1	6.96394	3.66316e-88		antisense down	26
AS-PA0812	-	-	398.967	6.89339	5.69407e-74
PA0808	-	hypothetical protein	134.058	6.79334	4.9142e-30
AS-PA0813	-	-	320.769	6.68989	3.32951e-65
AS-PA0826	-	-	55.0204	6.10276	3.25272e-17
AS-PA0809	-	-	441.337	6.02282	1.89521e-104
AS-PA0827	-	-	61.4149	5.80956	9.29933e-21
AS-PA4737	-	-	29.5973	5.63106	1.48986e-09
AS-PA3332	-	-	3.56135	5.42871	0.000708567
PA0817	-	probable ring-cleaving dioxygenase	50.5502	5.35622	4.56416e-18
PA3140	-	hypothetical protein	197.68	5.34645	5.67063e-53
AS-PA1807	-	-	28.7874	5.34572	4.02193e-11
PA0910	alpD	AlpD	14.89	5.18022	5.56416e-06
AS-PA0826.2	-	-	39.2144	5.16443	2.05766e-14
PA0819	-	hypothetical protein	41.3816	5.08249	2.52944e-15
AS-PA3589	-	-	3.50139	5.00657	0.00173911
AS-PA0816	-	-	229.208	4.9632	2.36271e-54
AS-PA1417	-	-	38.4019	4.87688	2.96708e-14
AS-PA2850	-	-	27.4068	4.83155	4.05172e-09
AS-PA0826.1	-	-	17.4018	4.7748	5.55253e-07
AS-PA0818	-	-	58.2209	4.72389	1.0704e-22
PA0909	alpC	AlpC	20.2683	4.70334	1.8119e-08
AS-PA0811	-	-	389.479	4.60711	1.43097e-100
AS-PA4399	-	-	24.8394	4.51205	7.31706e-11
PA0828	-	probable transcriptional regulator	42.1243	4.43334	7.47672e-18
AS-PA4659	-	-	13.5238	4.43187	6.01572e-06
AS-PA1418	-	-	40.9919	4.38095	2.30821e-15
PA5031	-	probable short chain dehydrogenase	10.8462	4.36278	1.59792e-05
AS-PA2729	-	-	31.1878	4.3105	9.54212e-14
PA0829	-	probable hydrolase	19.0015	4.26601	4.8807e-08
AS-PA0908	-	-	14.9883	4.2484	6.46565e-07
AS-PA1419	-	-	18.5348	4.23204	4.89445e-08
PA0908	alpB	AlpB	126.429	4.21652	2.83954e-45
AS-PA3033	-	-	19.0231	4.20387	6.51436e-07
PA5566	-	hypothetical protein	5.95274	4.1684	0.00175557
PA0911	alpE	AlpE	44.2274	4.11548	5.79203e-17
AS-PA4397	-	-	20.2931	4.04394	7.73856e-08
AS-PA3621	-	-	23.1816	4.03458	9.73982e-10
AS-PA3034	-	-	71.0546	3.9972	4.85053e-21
AS-PA0288	-	-	2.91705	3.93519	0.00988055
AS-PA1069	-	-	30.3236	3.93108	1.59326e-12
AS-PA0510	-	-	2.33938	3.92965	NA
AS-PA2499	-	-	2.34363	3.8939	NA
AS-PA1785	-	-	8.57728	3.85526	0.00110638
PA0166	-	probable transporter	5.6049	3.83051	0.00395789
AS-PA1779	-	-	36.445	3.8253	8.52078e-15
AS-PA1786	-	-	6.84239	3.82157	0.00123026
AS-PA1286	-	-	5.34723	3.79544	0.00509749
AS-PA5353	-	-	3.84483	3.79438	0.00475696
AS-PA0912	-	-	13.5993	3.70596	2.24018e-05
AS-PA3328	-	-	8.68319	3.68337	0.000100187
AS-PA0830	-	-	20.9186	3.67982	6.2769e-10
AS-PA0864	-	-	6.21204	3.64054	0.00207028
AS-PA0824	-	-	44.8565	3.63644	4.38607e-18
AS-PA0834	-	-	47.2836	3.61225	2.86412e-18
AS-PA4231	-	-	28.6926	3.60085	1.06909e-11
AS-PA1780	-	-	2.13057	3.55685	NA
AS-PA3302	-	-	17.7941	3.54502	1.55467e-07
AS-PA1416	-	-	51.736	3.50697	6.48827e-17
AS-PA3335	-	-	3.57713	3.44087	0.00896615
AS-PA1108	-	-	23.4652	3.43936	3.89358e-09
AS-PA4426	-	-	59.0021	3.43929	1.0704e-22
AS-PA2767	-	-	9.62419	3.41781	0.000793757
AS-PA5314	-	-	87.9171	3.41269	1.28591e-26
AS-PA5539	-	-	9.21754	3.41214	0.000934816
AS-PA2727	-	-	56.9402	3.40564	1.28238e-19
AS-PA0528	-	-	47.7014	3.39222	2.07609e-17
AS-PA2837	-	-	8.61921	3.36947	0.000878757
PA3360	-	probable secretion protein	10.7951	3.36593	5.06903e-05
AS-PA1782	-	-	4.30736	3.36386	0.0103259
AS-PA5530	-	-	43.0574	3.35199	2.35225e-13
AS-PA1806	-	-	24.0855	3.34311	1.79195e-09
AS-PA5271	-	-	14.7996	3.28312	2.77275e-07
AS-PA1110	-	-	14.182	3.23942	1.0293e-05
AS-PA2805	-	-	3.57916	3.23884	0.0154586
AS-PA1107	-	-	26.3313	3.23565	3.1263e-09
AS-PA1849	-	-	2.87748	3.23452	0.0195707
AS-PA0655	-	-	19.2	3.20792	3.93462e-08
PA0815	-	probable transcriptional regulator	272.655	3.19156	2.08998e-34
AS-PA4736	-	-	61.8204	3.17484	7.81864e-21
AS-PA4565	-	-	82.1509	3.17303	6.75232e-23
PA0630	-	hypothetical protein	69.6277	3.113	2.91673e-24
AS-PA0629	-	-	8.65002	3.10492	0.00069136
AS-PA2848	-	-	8.36983	3.06562	0.00290342
AS-PA0069	-	-	17.1997	3.05006	2.9934e-07
AS-PA2835	-	-	6.97322	3.04345	0.00320386
AS-PA0843	-	-	4.53789	3.02485	0.01156
AS-PA4687	-	-	39.098	2.99367	1.25036e-11
AS-PA0292	-	-	22.03	2.99156	4.77956e-09
AS-PA1470	-	-	4.45265	2.99103	0.01284
AS-PA1325	-	-	4.63368	2.99101	0.0131871
PA0629	-	conserved hypothetical protein	38.7025	2.98723	3.17364e-14
AS-PA0909	-	-	6.14168	2.98247	0.00482461
AS-PA5272	-	-	84.0597	2.97966	4.25544e-24
AS-PA3136	-	-	24.3086	2.97599	5.07692e-10
AS-PA5352	-	-	1.84275	2.96114	NA
PA0631	-	hypothetical protein	19.3917	2.96017	7.03179e-08
AS-PA0632	-	-	4.69819	2.95309	0.0135437
AS-PA4398	-	-	37.5119	2.94681	7.36582e-12
AS-PA4384	-	-	23.4081	2.92028	4.72275e-08
AS-PA1778	-	-	28.5081	2.91052	2.33607e-09
PA4518	-	hypothetical protein	16.2019	2.88396	2.91099e-06
PA0809	-	probable transporter	93.1465	2.87612	8.00255e-25
PA0627	-	conserved hypothetical protein	41.4393	2.83563	2.85448e-13
AS-PA1220	-	-	3.93844	2.82015	0.0169124
AS-PA3032	-	-	57.9642	2.78118	1.26916e-12
PA3741	-	hypothetical protein	29.2589	2.77868	1.47111e-09
AS-PA5460	-	-	10.1824	2.77792	0.000185705
AS-PA3303	-	-	16.1022	2.76154	1.12133e-05
PA0811	-	probable major facilitator superfamily (MFS) transporter	38.7535	2.75746	7.24121e-11
AS-PA0867	-	-	12.12	2.75257	0.000130522
AS-PA4423	-	-	71.9326	2.75227	7.68071e-18
AS-PA4069	-	-	93.5451	2.7465	1.78597e-21
AS-PA5191	-	-	3.23703	2.74145	0.0320324
AS-PA4642	-	-	10.0881	2.74031	0.000505448
AS-PA4564	-	-	154.117	2.73991	2.14617e-30
AS-PA0825	-	-	30.2564	2.73682	2.43711e-10
AS-PA0836	-	-	26.2599	2.73571	5.49843e-10
AS-PA2124	-	-	3.05484	2.7355	0.0321954
AS-PA1745	-	-	14.4787	2.72135	1.44505e-05
AS-PA0823	-	-	23.7314	2.71679	3.29507e-08
AS-PA1755	-	-	24.9203	2.69792	1.79685e-09
AS-PA2891	-	-	9.66163	2.69457	0.000258295
PA3298	-	hypothetical protein	8.96813	2.69228	0.00107222
AS-PA1591	-	-	29.2552	2.67142	4.16677e-09
PA1827	-	probable short-chain dehydrogenase	3.62662	2.66912	0.0299217
PA3034	-	probable transcriptional regulator	96.0068	2.66443	1.55783e-21
AS-PA0986	-	-	11.0085	2.66345	0.00010661
AS-PA1199	-	-	7.3682	2.66085	0.00157256
AS-PA4393	-	-	55.2598	2.65997	3.05049e-15
AS-PA1850	-	-	7.55299	2.65258	0.00171344
AS-PA4735	-	-	167.058	2.64949	1.81143e-31
AS-PA3093	-	-	38.978	2.64865	1.5907e-10
AS-PA3140	-	-	19.6862	2.63548	1.12133e-05
AS-PA5273	-	-	38.4963	2.63472	1.0427e-10
AS-PA0625	-	-	16.7439	2.63406	1.12763e-05
AS-PA3331	-	-	9.47423	2.62334	0.00035443
AS-PA4766	-	-	12.789	2.60948	0.000548041
AS-PA0910	-	-	6.98333	2.5992	0.005068
PA0641	-	probable bacteriophage protein	112.15	2.59241	2.94362e-24
AS-PA3592	-	-	2.68083	2.58095	0.0431533
AS-PA0203	-	-	10.7212	2.58074	0.00048801
AS-PA0866	-	-	13.1414	2.57964	6.73582e-05
AS-PA4425	-	-	59.966	2.57831	3.97962e-16
AS-PA0906	-	-	62.181	2.57465	7.3503e-17
AS-PA3094	-	-	59.6995	2.56966	3.86793e-15
AS-PA4228	-	-	32.0494	2.5675	9.82758e-09
AS-PA2368	-	-	1.4532	2.5667	NA
AS-PA5280	-	-	5.51624	2.56597	0.0253331
AS-PA2755	-	-	6.14854	2.56493	0.0086526
AS-PA0729	-	-	22.6837	2.56058	2.53842e-07
AS-PA0005	-	-	23.5805	2.55629	6.06827e-08
AS-PA0458	-	-	21.9148	2.54657	1.37338e-07
AS-PA0753	-	-	2.88927	2.53393	0.0420807
AS-PA3390	-	-	4.27792	2.52681	0.031462
PA3033	-	hypothetical protein	48.5239	2.52485	3.15632e-11
AS-PA3995	-	-	23.5594	2.52429	5.48923e-07
PA0638	-	probable bacteriophage protein	30.699	2.51532	1.84899e-09
AS-PA0915	-	-	7.52885	2.5151	0.00208004
AS-PA0068	-	-	8.12962	2.51428	0.00202614
PA0635	-	hypothetical protein	56.5433	2.51422	7.81007e-15
AS-PA4728	-	-	2.92245	2.51094	0.038494
PA0457	-	hypothetical protein	40.1373	2.5099	1.43964e-10
PA0642	-	hypothetical protein	101.86	2.50757	6.19388e-21
AS-PA4071	-	-	3.19418	2.50715	0.036378
PA0625	-	hypothetical protein	209.384	2.50117	6.38011e-31
PA0640	-	probable bacteriophage protein	30.4361	2.50044	7.76468e-10
PA5238	-	probable O-antigen acetylase	77.3935	2.49029	1.94063e-17
AS-PA5309	-	-	40.6204	2.48922	5.45897e-09
PA0639	-	conserved hypothetical protein	51.5763	2.48463	9.53915e-15
PA0810	-	probable haloacid dehalogenase	27.1371	2.48113	3.4505e-07
PA3387	rhlG	beta-ketoacyl reductase	10.6312	2.47867	0.00111827
AS-PA1750	-	-	41.0805	2.4739	5.42999e-12
PA0628	-	conserved hypothetical protein	74.3745	2.46632	2.30107e-18
AS-PA5313	-	-	151.853	2.46333	8.09309e-28
AS-PA2713	-	-	2.64379	2.45245	0.0480264
AS-PA2118	-	-	10.9244	2.44505	0.000911598
AS-PA0833	-	-	12.0732	2.44403	0.000478507
AS-PA4733	-	-	32.4764	2.44314	1.84674e-07
AS-PA0418	-	-	46.9051	2.44189	9.58066e-11
AS-PA1423	-	-	30.5089	2.4414	1.69779e-08
AS-PA2853	-	-	7.86075	2.43858	0.00219322
AS-PA1472	-	-	9.54712	2.43824	0.000954206
AS-PA1067	-	-	7.77518	2.43585	0.00123751
AS-PA4711	-	-	9.02589	2.43549	0.000652249
AS-PA1434	-	-	6.42616	2.42781	0.0070252
AS-PA3219	-	-	2.96593	2.42751	0.0419027
AS-PA1743	-	-	19.4531	2.4274	6.60022e-06
AS-PA1216	-	-	3.58443	2.42078	0.0234802
AS-PA5032	-	-	6.98459	2.40475	0.00562886
AS-PA4940	-	-	7.58424	2.40355	0.00821479
AS-PA5457	-	-	30.1849	2.39495	1.16715e-07
AS-PA1287	-	-	17.653	2.38952	1.12133e-05
AS-PA4921	-	-	84.9459	2.38795	2.71463e-16
AS-PA0419	-	-	23.5808	2.38301	4.25487e-07
PA0528	-	probable transcriptional regulator	34.8561	2.38254	9.30852e-09
AS-PA4739	-	-	6.74718	2.38043	0.00573312
AS-PA4920	-	-	28.416	2.37242	5.2869e-07
AS-PA3139	-	-	198.782	2.36632	1.90608e-33
AS-PA2949	-	-	22.6438	2.36578	2.60787e-06
AS-PA5175	-	-	7.87214	2.36549	0.00507176
AS-PA4729	-	-	11.2658	2.36317	0.000302594
AS-PA5467	-	-	14.6566	2.36308	4.42992e-05
PA4638	-	hypothetical protein	11.6368	2.35362	0.000299693
AS-PA1608	-	-	7.43713	2.34409	0.00886945
AS-PA2369	-	-	10.1387	2.32956	0.00108975
AS-PA0942	-	-	9.4539	2.31305	0.00149165
AS-PA1781	-	-	51.672	2.30833	9.3083e-11
AS-PA1749	-	-	46.5635	2.29392	4.95112e-12
AS-PA0808	-	-	10.2598	2.29001	0.00175557
AS-PA2474	-	-	3.46301	2.28791	0.0458833
AS-PA4442	-	-	42.0152	2.27812	5.8937e-10
PA5032	-	probable transcriptional regulator	11.2136	2.27751	0.00212857
AS-PA5343	-	-	3.92962	2.27714	0.0291699
PA0617	-	probable bacteriophage protein	29.6043	2.27027	6.46241e-09
AS-PA2849	-	-	17.3262	2.26943	1.26003e-05
AS-PA3358	-	-	4.37218	2.261	0.0320845
AS-PA5463	-	-	13.0938	2.25997	0.000185527
PA0632	-	hypothetical protein	46.3673	2.25414	1.61415e-12
AS-PA0835	-	-	79.8932	2.24905	1.42404e-13
AS-PA4658	-	-	13.5974	2.24799	0.000197006
AS-PA3269	-	-	13.1481	2.24769	0.000221067
AS-PA2806	-	-	59.2299	2.24691	1.59465e-11
PA0624	-	hypothetical protein	92.079	2.24511	7.61304e-15
AS-PA0652	-	-	33.6364	2.24308	5.84845e-09
PA0626	-	hypothetical protein	43.0284	2.23623	2.02637e-09
AS-PA5349	-	-	20.8018	2.23505	3.96374e-06
AS-PA2728	-	-	47.6615	2.2328	5.58565e-12
AS-PA2719	-	-	5.5369	2.22253	0.0184907
AS-PA3693	-	-	4.68482	2.21379	0.0174117
AS-PA1558	-	-	3.86636	2.2128	0.0296368
PA0619	-	probable bacteriophage protein	45.1246	2.2062	6.41239e-10
AS-PA5182	-	-	9.02516	2.20524	0.00694075
AS-PA4517	-	-	76.4542	2.20465	1.05988e-12
AS-PA2489	-	-	82.1427	2.20443	1.7152e-14
AS-PA5432	-	-	13.2025	2.20219	0.000131962
AS-PA2756	-	-	22.5345	2.20002	6.43458e-07
AS-PA4424	-	-	35.8511	2.18995	5.97359e-08
PA0634	-	hypothetical protein	26.5853	2.17486	4.91903e-07
AS-PA0804	-	-	6.4234	2.17328	0.00863965
AS-PA0754	-	-	7.58868	2.17327	0.00844247
AS-PA1324.1	-	-	2.67983	2.16827	0.061046
AS-PA4885	-	-	4.17344	2.16719	0.0335015
AS-PA0617	-	-	5.68707	2.16551	0.033063
AS-PA2892	-	-	7.6839	2.1645	0.00371361
PA0616	-	hypothetical protein	33.0888	2.16245	6.06412e-08
AS-PA1420	-	-	8.21144	2.15417	0.00272442
AS-PA2024	-	-	32.0087	2.15246	1.58489e-07
PA4738	yjbJ	conserved hypothetical protein	122.743	2.15243	6.25637e-15
AS-PA1211	-	-	2.5926	2.15097	0.0625398
AS-PA4230	-	-	4.97998	2.14935	0.0291806
AS-PA2985	-	-	8.81319	2.14679	0.00335651
PA0636	-	hypothetical protein	138.482	2.13827	2.42998e-15
AS-PA0457.1	-	-	6.94134	2.13598	0.00396659
PA0993	cupC2	chaperone CupC2	5.45588	2.11701	0.0217829
AS-PA2619	-	-	33.5751	2.11475	4.75229e-08
AS-PA3171	-	-	8.89176	2.11254	0.00314573
AS-PA1326	-	-	8.8985	2.10732	0.00810654
AS-PA1579	-	-	6.01093	2.10379	0.0186734
AS-PA3176	-	-	8.5623	2.10187	0.00232546
PA0675	vreI	ECF sigma factor, VreI	10.6998	2.0989	0.000934816
AS-PA2622	-	-	84.8235	2.09636	5.08465e-16
AS-PA1140	-	-	6.59349	2.09634	0.011581
AS-PA0057	-	-	6.28075	2.09205	0.0112682
AS-PA0614	-	-	7.62537	2.08909	0.00938454
PA3359	-	hypothetical protein	20.3173	2.08448	4.05982e-05
AS-PA5270	-	-	89.1137	2.0785	1.24601e-17
AS-PA2886	-	-	16.5858	2.07708	0.000373353
AS-PA5466	-	-	9.04978	2.07536	0.00573255
AS-PA0630	-	-	6.63644	2.07224	0.00999322
AS-PA3105	-	-	32.132	2.06959	2.64731e-07
AS-PA1590	-	-	23.4839	2.06531	1.21693e-05
AS-PA4396	-	-	35.21	2.0501	3.66887e-09
AS-PA4688	-	-	18.1619	2.0458	0.000140567
AS-PA1336	-	-	13.7113	2.04467	0.000361408
PA0620	-	probable bacteriophage protein	173.375	2.03934	2.31728e-18
AS-PA4732	-	-	20.1735	2.03747	2.61079e-05
AS-PA0911	-	-	9.78189	2.03686	0.00335651
AS-PA1963	-	-	17.2742	2.03437	0.000148442
AS-PA1214	-	-	7.07227	2.03409	0.0124393
AS-PA3591	-	-	2.96561	2.03267	0.0667167
AS-PA4229	-	-	25.2025	2.0298	1.04051e-05
AS-PA1744	-	-	70.4132	2.02802	8.42844e-11
PA0790	-	hypothetical protein	4.01269	2.02443	0.0470192
AS-PA0204	-	-	15.9064	2.02344	0.000227064
AS-PA4122	-	-	5.23505	2.02079	0.0372986
AS-PA1215	-	-	6.0762	2.02003	0.0234974
PA0637	-	conserved hypothetical protein	15.9293	2.01557	0.000258298
AS-PA1068	-	-	40.2017	2.00395	1.87208e-07
AS-PA2725	-	-	65.0285	2.00269	4.46089e-10
AS-PA2581	-	-	49.786	2.00199	1.06848e-09
PA1154	-	conserved hypothetical protein	6.39926	2.00064	0.0285302
AS-PA4734	-	-	60.6251	1.99835	9.94904e-12
AS-PA5030	-	-	13.9389	1.99241	0.00123076
PA0633	-	hypothetical protein	28.4143	1.98471	4.14768e-07
AS-PA4120	-	-	2.63241	1.97793	0.0686393
AS-PA0123	-	-	9.58166	1.97439	0.00312357
PA0812	-	hypothetical protein	11.2525	1.97229	0.00195394
PA0614	-	hypothetical protein	78.0152	1.96941	1.20363e-10
AS-PA5456	-	-	17.6709	1.95813	5.77075e-05
AS-PA4986	-	-	46.0118	1.95716	9.00407e-09
PA2767	-	probable enoyl-CoA hydratase/isomerase	5.51967	1.95649	0.0454178
AS-PA2786	-	-	2.90715	1.95428	0.0641553
PA0622	-	probable bacteriophage protein	111.167	1.95177	6.71628e-11
AS-PA0821	-	-	219.44	1.95006	5.44002e-24
AS-PA5297	-	-	26.1658	1.94852	3.52392e-06
PA0172	siaA	SiaA	60.8423	1.94752	1.64954e-11
AS-PA2820	-	-	16.7849	1.94655	0.000213863
PA0623	-	probable bacteriophage protein	48.846	1.92572	5.83647e-10
AS-PA3301	-	-	35.9129	1.92238	7.20957e-07
AS-PA3440.1	-	-	11.5139	1.91851	0.000966307
AS-PA3760	-	-	11.2763	1.91122	0.00171551
AS-PA0012	-	-	5.97368	1.9095	0.0225323
AS-PA3619	-	-	24.7373	1.90888	1.12377e-06
AS-PA1848	-	-	6.45871	1.90255	0.0172053
AS-PA3776	-	-	6.74901	1.90245	0.0134353
AS-PA1537	-	-	8.09654	1.90187	0.00823388
AS-PA2817	-	-	17.8336	1.9014	0.000189241
PA0643	-	hypothetical protein	50.9586	1.90012	1.53755e-09
PA0615	-	hypothetical protein	58.2485	1.89331	1.42708e-10
AS-PA3127	-	-	7.34755	1.89075	0.0127564
AS-PA2123	-	-	3.83098	1.8875	0.0524172
AS-PA0536	-	-	7.90299	1.88579	0.00791708
AS-PA5547	-	-	39.7031	1.88326	1.15268e-07
AS-PA4516	-	-	37.8464	1.88192	1.18988e-07
AS-PA2888	-	-	7.44659	1.88159	0.0131871
AS-PA2635	-	-	23.5186	1.87392	7.06731e-05
AS-PA2490	-	-	37.8316	1.86975	1.73456e-07
PA0981	-	hypothetical protein	53.2481	1.86006	2.30402e-09
AS-PA1773	-	-	4.40508	1.85544	0.0441258
PA3279	oprP	Phosphate-specific outer membrane porin OprP precursor	6.91004	1.85331	0.0191715
AS-PA3268	-	-	26.1383	1.85316	4.97391e-05
AS-PA1783	-	-	4.5228	1.85086	0.050912
PA0863	-	probable oxidoreductase	7.23938	1.84946	0.0138805
PA0618	-	probable bacteriophage protein	40.6917	1.84931	6.8239e-09
AS-PA4334	-	-	8.25909	1.84192	0.00924002
AS-PA3778	-	-	5.55457	1.8415	0.0369316
AS-PA4563	-	-	27.1978	1.84068	1.98347e-05
AS-PA1212	-	-	3.95606	1.83652	0.0550109
AS-PA5455	-	-	22.5409	1.8357	4.98708e-05
AS-PA4132	-	-	20.2111	1.83526	6.79444e-05
AS-PA4121	-	-	3.52387	1.83494	0.0575141
AS-PA0853	-	-	6.25222	1.83333	0.0211842
AS-PA2699	-	-	3.7498	1.83154	0.0729732
PA4822	-	hypothetical protein	11.2814	1.8222	0.0027296
PA2773	-	hypothetical protein	12.3187	1.82177	0.00374824
AS-PA2651	-	-	13.7356	1.81757	0.000908319
AS-PA0610	-	-	10.2347	1.81377	0.00705868
AS-PA5090	-	-	17.5801	1.81025	0.000719298
AS-PA3312	-	-	6.80497	1.80575	0.0267012
AS-PA0919	-	-	9.30797	1.80028	0.00825358
AS-PA5310	-	-	44.2975	1.79245	2.38555e-07
AS-PA1809	-	-	36.7	1.78724	1.83577e-06
AS-PA2611	-	-	36.232	1.7826	1.63988e-06
AS-PA1601	-	-	16.1778	1.78185	0.000882696
PA3035	-	probable glutathione S-transferase	11.2023	1.77815	0.00495767
AS-PA5150	-	-	31.4495	1.7768	3.56375e-06
AS-PA1331	-	-	18.2048	1.77662	0.000178276
AS-PA1473	-	-	4.1232	1.7759	0.0487435
AS-PA0636	-	-	14.563	1.77397	0.0016951
PA4911	-	probable permease of ABC branched-chain amino acid transporter	9.92494	1.76934	0.00563481
AS-PA3329	-	-	6.7085	1.76685	0.0245697
AS-PA4374	-	-	10.424	1.76245	0.0036056
AS-PA3829	-	-	7.72842	1.75845	0.014683
AS-PA0563	-	-	16.9551	1.75841	0.000708567
AS-PA2634	-	-	20.2227	1.7571	0.000148158
AS-PA1118	-	-	7.52567	1.75412	0.0196645
AS-PA5464	-	-	72.528	1.75181	7.2763e-11
PA1435	-	probable Resistance-Nodulation-Cell Division (RND) efflux membrane fusion protein precursor	6.32189	1.74971	0.0266116
AS-PA5029	-	-	9.63697	1.74573	0.0146877
PA1764	-	hypothetical protein	18.216	1.74548	0.000330546
AS-PA5091	-	-	4.63926	1.74493	0.0509215
AS-PA2636	-	-	7.63694	1.74365	0.0183938
AS-PA0622	-	-	20.3338	1.74057	9.48399e-05
PA0021	smf	conserved hypothetical protein	7.49756	1.73559	0.0161933
AS-PA5269	-	-	7.43711	1.73101	0.0246757
AS-PA1327	-	-	16.5615	1.72965	0.000343383
PA0816	-	probable transcriptional regulator	162.866	1.7288	2.75458e-13
AS-PA2497	-	-	7.07825	1.72803	0.0230961
AS-PA3357	-	-	21.1814	1.72743	0.000191009
AS-PA0043	-	-	12.69	1.726	0.00255993
AS-PA3740	-	-	41.2751	1.72516	3.24351e-06
AS-PA2757	-	-	6.70934	1.72398	0.0243034
AS-PA0822	-	-	126.337	1.72228	5.52034e-15
AS-PA2768	-	-	4.66094	1.72191	0.0589445
AS-PA5035	-	-	12.6645	1.71792	0.00522559
AS-PA1209	-	-	6.04075	1.71686	0.0284237
AS-PA0790	-	-	5.28208	1.71299	0.0678277
AS-PA5031	-	-	14.8262	1.70516	0.00124021
AS-PA3824.1	-	-	5.18173	1.70279	0.0385972
AS-PA4993	-	-	14.6026	1.70119	0.00164603
AS-PA5033	-	-	18.6476	1.70105	0.00122318
PA0868	yaeJ	conserved hypothetical protein	23.5031	1.69638	0.000265337
AS-PA1521	-	-	11.1432	1.69605	0.00601231
AS-PA4660	-	-	75.4552	1.69049	1.1021e-10
AS-PA2008	-	-	3.69966	1.68501	0.0646061
PA5127	yibK	probable rRNA methylase	153.314	1.68282	1.15955e-10
AS-PA1474	-	-	11.0887	1.68216	0.00483398
AS-PA0427	-	-	31.8417	1.68145	7.07472e-05
AS-PA1676	-	-	7.28654	1.67508	0.0241322
AS-PA4234	-	-	282.102	1.67098	7.41133e-18
AS-PA3333	-	-	6.93084	1.66721	0.0188156
AS-PA1115	-	-	34.6166	1.66458	5.20819e-06
AS-PA3197	-	-	23.7916	1.66024	4.09786e-05
AS-PA2887	-	-	8.30752	1.65753	0.0281281
AS-PA4610	-	-	85.5311	1.65677	6.46241e-09
AS-PA3270	-	-	15.1477	1.655	0.00140984
PA4635	mgtC	conserved hypothetical protein	10.121	1.65228	0.0151218
AS-PA4763	-	-	41.1649	1.65152	1.23534e-06
AS-PA0660	-	-	21.6305	1.64807	0.000138671
AS-PA5348	-	-	14.0556	1.64719	0.00246536
AS-PA4371	-	-	11.3304	1.64301	0.00841112
AS-PA3456	-	-	23.8884	1.64232	0.000177904
AS-PA0914	-	-	6.11139	1.63993	0.0446916
AS-PA4392	-	-	5.27974	1.63992	0.0417329
AS-PA0692	-	-	2.8997	1.63664	0.0852301
PA4985	-	Uncharacterized protein	24.7387	1.63482	0.000429006
AS-PA4674	-	-	3.23786	1.62814	0.0931654
AS-PA4476	-	-	17.1866	1.62681	0.00172974
AS-PA3131	-	-	5.545	1.62558	0.0361207
PA0646	-	hypothetical protein	78.7163	1.62524	1.11426e-09
AS-PA4524	-	-	39.5444	1.6251	3.58641e-06
AS-PA3449	-	-	2.49623	1.61813	0.0731844
AS-PA0094	-	-	41.703	1.614	2.96759e-05
PA4522	ampD	beta-lactamase expression regulator AmpD	83.8292	1.61235	3.08659e-09
AS-PA4471	-	-	9.23702	1.60802	0.00984205
AS-PA4652	-	-	15.7486	1.60679	0.00189044
AS-PA5279	-	-	20.3482	1.60623	0.000583487
AS-PA1035	-	-	11.6265	1.606	0.00555247
AS-PA2737	-	-	32.4275	1.60505	1.74172e-05
AS-PA3528	-	-	17.3351	1.60488	0.00298211
AS-PA4441	-	-	7.0758	1.60367	0.0351068
AS-PA5021	-	-	13.2729	1.60136	0.00371513
PA1108	-	probable major facilitator superfamily (MFS) transporter	3.09142	1.59597	0.0904858
AS-PA5047	-	-	41.7771	1.59428	1.52453e-05
AS-PA0156	-	-	6.96848	1.59347	0.0312131
AS-PA0775	-	-	32.6059	1.59039	1.83498e-05
AS-PA4250	-	-	9.88181	1.59033	0.0131207
AS-PA1229	-	-	9.83313	1.58695	0.0155295
AS-PA2394	-	-	5.78808	1.5855	0.0428278
AS-PA5315	-	-	129.248	1.58483	4.51885e-13
PA0575	rmcA	redox regulator of c_di_GMP, RmcA	54.8762	1.58296	1.94435e-06
AS-PA5059	-	-	19.8618	1.58248	0.00193801
AS-PA4041	-	-	7.33495	1.5822	0.0310133
AS-PA0171	-	-	8.10104	1.58212	0.0183938
AS-PA5458	-	-	68.2371	1.57893	3.45909e-07
AS-PA3445	-	-	5.0617	1.57556	0.0786207
AS-PA4375	-	-	41.5139	1.57502	2.80909e-06
AS-PA5433	-	-	5.94151	1.57475	0.0376754
PA1424	-	hypothetical protein	23.786	1.57339	0.000116037
PA3036	-	hypothetical protein	16.1069	1.57313	0.00263055
AS-PA2567	-	-	45.2579	1.57083	3.44281e-06
PA5325	sphA	SphA	10.0953	1.56673	0.0139056
AS-PA2421	-	-	3.60705	1.56628	0.0723211
PA0573	-	hypothetical protein	26.1817	1.56523	0.000142985
AS-PA4144	-	-	5.09082	1.56414	0.056806
AS-PA3267	-	-	46.8677	1.56261	5.42585e-07
AS-PA4926	-	-	3.59839	1.5603	0.0723599
AS-PA0326	-	-	8.38139	1.56019	0.0376469
AS-PA0439	-	-	9.02841	1.55862	0.020631
PA2762	-	hypothetical protein	13.2819	1.55821	0.00416587
PA2487	-	hypothetical protein	21.4507	1.55712	0.000578836
PA1422	gbuR	GbuR	27.8927	1.55277	0.000427658
AS-PA4962	-	-	4.24476	1.54849	0.0686393
AS-PA3310	-	-	208.161	1.54836	1.27245e-11
AS-PA5442	-	-	8.33023	1.54777	0.0325381
AS-PA1808	-	-	28.9305	1.54308	8.20391e-05
AS-PA5513	-	-	8.17357	1.54159	0.0324128
PA1436	-	probable Resistance-Nodulation-Cell Division (RND) efflux transporter	18.2155	1.53955	0.00248235
AS-PA3631	-	-	24.5498	1.53848	0.000597924
AS-PA2633	-	-	20.9533	1.53517	0.000448954
AS-PA1784	-	-	35.3674	1.53502	0.000237958
AS-PA4535	-	-	10.6043	1.53449	0.00985613
AS-PA2473	-	-	14.6336	1.53415	0.00305849
AS-PA4938	-	-	72.3686	1.52826	2.39669e-08
AS-PA3395	-	-	7.64879	1.5254	0.0321919
PA1109	-	probable transcriptional regulator	23.3929	1.52284	0.00109191
AS-PA5512	-	-	22.6829	1.52015	0.000503815
PA2570	lecA ; pa1L ; lecA (changed from pa1L)	LecA	6.51911	1.51889	0.0427464
AS-PA3748	-	-	21.6416	1.51682	0.000921493
AS-PA2632	-	-	6.03357	1.51669	0.043229
PA1427	-	hypothetical protein	7.658	1.51481	0.0289248
PA2850	ohr	organic hydroperoxide resistance protein	28.3845	1.51459	0.000501473
PA5538	amiA	N-acetylmuramoyl-L-alanine amidase	10.8265	1.51101	0.0136055
PA2943	-	phospho-2-dehydro-3-deoxyheptonate aldolase	16.6607	1.50958	0.00173569
AS-PA3620	-	-	85.0015	1.50885	3.16095e-10
AS-PA5492	-	-	50.4651	1.50858	1.39801e-06
AS-PA0499	-	-	11.6423	1.50655	0.0154241
AS-PA4891	-	-	8.1765	1.50604	0.0313557
AS-PA4068	-	-	154.29	1.50425	7.8704e-11
AS-PA0755	-	-	7.33551	1.50375	0.0374998
PA0531	-	probable glutamine amidotransferase	18.2631	1.50212	0.00612906
AS-PA0020	-	-	11.7696	1.4961	0.0147307
AS-PA4043	-	-	7.51606	1.49121	0.023729
AS-PA4376	-	-	17.5872	1.48929	0.00153074
AS-PA2558	-	-	14.4069	1.48833	0.00553039
AS-PA3941	-	-	17.3487	1.48613	0.00384691
AS-PA2839	-	-	9.18393	1.48473	0.0260399
AS-PA4070	-	-	17.1765	1.48401	0.00300921
AS-PA0386	-	-	14.0437	1.47934	0.00621733
AS-PA0959	-	-	8.56059	1.47851	0.0420005
AS-PA5473	-	-	53.1091	1.4755	2.37835e-06
AS-PA1811	-	-	87.9657	1.47354	7.66841e-08
AS-PA4467	-	-	10.7413	1.47281	0.016267
AS-PA3257	-	-	104.531	1.47247	6.7508e-11
AS-PA2453	-	-	14.7435	1.4681	0.00554069
PA1428	yjaB	conserved hypothetical protein	16.35	1.46601	0.00572093
AS-PA4727	-	-	22.7144	1.46458	0.000587154
AS-PA1161	-	-	7.49643	1.46268	0.0425899
AS-PA0438	-	-	19.2982	1.46221	0.00120173
PA2819	-	hypothetical protein	4.73257	1.46187	0.0970603
PA0685	hxcQ	HxcQ	6.25457	1.45365	0.050048
PA0169	siaD	SiaD	12.9362	1.45325	0.00778866
AS-PA5290	-	-	19.9126	1.44917	0.0016144
AS-PA0428	-	-	38.754	1.44594	1.58971e-05
AS-PA5254	-	-	31.6719	1.44509	5.23521e-05
AS-PA0049	-	-	17.3437	1.44441	0.00433085
PA3063	pelB	PelB	10.2137	1.44425	0.0248912
PA5314	-	hypothetical protein	30.0191	1.44357	0.000551846
AS-PA5461	-	-	16.5966	1.43742	0.00377723
AS-PA3174	-	-	6.40319	1.43701	0.0425485
PA0162	opdC	histidine porin OpdC	144.217	1.43536	1.53778e-10
AS-PA0706	-	-	28.8347	1.43171	0.00060189
AS-PA4073	-	-	4.7465	1.43065	0.0813095
AS-PA1120	-	-	13.9703	1.43061	0.00874917
AS-PA1600	-	-	11.999	1.42665	0.0178601
AS-PA4236	-	-	52.088	1.42556	2.94035e-06
AS-PA2789	-	-	9.62903	1.42464	0.0224569
PA3311	nbdA	NbdA	35.6785	1.42039	0.000809977
AS-PA2815	-	-	50.8176	1.41996	7.80984e-06
AS-PA1328	-	-	12.573	1.41809	0.0172035
AS-PA4657	-	-	9.48882	1.4165	0.0181884
AS-PA0530	-	-	7.2077	1.41631	0.0382166
AS-PA3677	-	-	7.89265	1.41614	0.0534901
AS-PA2498	-	-	5.54059	1.41524	0.0597749
AS-PA0172	-	-	24.0005	1.41185	0.000627841
AS-PA0511	-	-	7.33567	1.41185	0.0336007
PA4519	speC	ornithine decarboxylase	116.394	1.40759	1.21337e-09
AS-PA5379	-	-	9.34806	1.40732	0.0280544
AS-PA0979	-	-	10.4405	1.40726	0.0278214
PA0676	vreR	sigma factor regulator, VreR	4.3186	1.40499	0.0780807
AS-PA2560	-	-	20.6158	1.40132	0.00230581
AS-PA1851	-	-	16.4462	1.39759	0.00573632
AS-PA2722	-	-	3.42728	1.39336	0.0877953
AS-PA3259	-	-	3.09121	1.39168	0.102812
AS-PA5515	-	-	9.47463	1.38951	0.0332593
AS-PA4638	-	-	14.4443	1.38633	0.0080159
PA4654	-	probable major facilitator superfamily (MFS) transporter	10.1517	1.38612	0.0247594
AS-PA3848	-	-	8.2447	1.3848	0.0391335
AS-PA4622	-	-	66.0031	1.3843	5.25924e-07
PA4469	-	hypothetical protein	4.62503	1.38394	0.10515
AS-PA2467	-	-	2.75465	1.38335	0.0849174
AS-PA5371	-	-	12.6574	1.37527	0.0174117
AS-PA4927	-	-	6.81003	1.37402	0.049138
AS-PA0059	-	-	24.9439	1.37121	0.00111709
AS-PA0461	-	-	33.5772	1.37109	0.000802674
PA0621	-	conserved hypothetical protein	83.3361	1.36272	7.51177e-08
PA5266	vgrG6	VgrG6	14.6543	1.35943	0.00881275
PA4227	pchR	transcriptional regulator PchR	16.398	1.35942	0.00562886
AS-PA2488	-	-	24.7331	1.35847	0.00118346
PA0253	hudR	HudR	17.3306	1.35446	0.00951529
AS-PA3172	-	-	16.9371	1.35395	0.00711714
AS-PA2618	-	-	26.7211	1.35372	0.000544537
PA2580	mdaB	conserved hypothetical protein	56.1849	1.35231	0.000133708
AS-PA0590	-	-	4.50556	1.34772	0.0980219
PA1745	-	hypothetical protein	6.37634	1.34759	0.0716631
AS-PA1467	-	-	6.71488	1.34632	0.0540169
PA0980	-	hypothetical protein	17.5836	1.34368	0.00758707
AS-PA1312	-	-	5.2628	1.34196	0.0711919
AS-PA5361	-	-	14.5613	1.34147	0.0148795
AS-PA4400	-	-	4.74597	1.34062	0.071883
PA0171	-	hypothetical protein	12.9219	1.33935	0.0178741
AS-PA5106	-	-	20.7429	1.33701	0.00270987
AS-PA3500	-	-	2.73867	1.33316	0.110036
PA3132	-	probable hydrolase	10.9124	1.33241	0.0291786
PA3303	-	probable major facilitator superfamily (MFS) transporter	15.7276	1.33143	0.00848378
AS-PA4279	-	-	4.80369	1.32801	0.070594
AS-PA4100	-	-	12.9558	1.32774	0.0111348
AS-PA3396	-	-	13.5059	1.327	0.018194
AS-PA4437	-	-	10.7813	1.32296	0.024565
AS-PA0423	-	-	33.3187	1.32123	0.000213784
AS-PA1184	-	-	3.71845	1.31995	0.0911593
AS-PA3964	-	-	4.44465	1.31837	0.0799513
AS-PA4472	-	-	17.2075	1.31702	0.00823388
AS-PA1792	-	-	4.96073	1.31655	0.0716178
AS-PA2760	-	-	55.7314	1.31529	1.57768e-05
AS-PA4316	-	-	52.0267	1.315	3.3159e-05
AS-PA3793	-	-	3.77188	1.31476	0.0955049
PA4521	ampE	AmpE	75.9987	1.31353	9.76307e-07
AS-PA0013	-	-	34.2815	1.31327	0.000235521
AS-PA3524	-	-	24.5877	1.31291	0.00205016
PA5547	-	conserved hypothetical protein	72.8227	1.3092	1.40115e-06
AS-PA0870	-	-	10.1851	1.30831	0.0289248
PA0647	-	hypothetical protein	35.482	1.3077	0.000409461
AS-PA3385	-	-	13.586	1.30574	0.0107069
PA3447	-	probable ATP-binding component of ABC transporter	2.36442	1.30354	NA
PA1112	yliI	conserved hypothetical protein	74.2257	1.30347	1.08032e-06
AS-PA0011	-	-	24.0988	1.29959	0.0042104
PA2024	-	probable ring-cleaving dioxygenase	21.8774	1.29857	0.00429691
PA5353	glcF	glycolate oxidase subunit GlcF	6.66483	1.29721	0.0534488
AS-PA5524	-	-	15.8943	1.29501	0.014651
PA5311	-	probable major facilitator superfamily (MFS) transporter	20.5877	1.29355	0.00435344
AS-PA0205	-	-	12.9253	1.29192	0.0265325
AS-PA2783	-	-	5.84808	1.29191	0.0749713
PA3939	-	hypothetical protein	8.6539	1.29134	0.0381356
AS-PA4470	-	-	27.8535	1.28985	0.00370002
PA0864	-	probable transcriptional regulator	6.67183	1.28957	0.0544191
PA3794	-	hypothetical protein	13.2868	1.28875	0.0155887
AS-PA3507	-	-	7.8156	1.28838	0.0453244
PA2752	yqaA	conserved hypothetical protein	32.9479	1.28751	0.000188005
AS-PA0703	-	-	2.81833	1.28468	0.106986
AS-PA4639	-	-	16.9586	1.28113	0.00934212
PA4470	fumC1	fumarate hydratase	15.8044	1.27636	0.0136139
PA2792	-	hypothetical protein	9.07193	1.27528	0.0405841
AS-PA4508	-	-	16.2713	1.27287	0.00797952
AS-PA2486	-	-	7.3559	1.27124	0.0552861
PA2386	pvdA	L-ornithine N5-oxygenase	4.7325	1.2704	0.115238
AS-PA4427	-	-	17.4967	1.26925	0.00756034
PA0377	-	hypothetical protein	49.6098	1.26828	5.77075e-05
AS-PA5183.1	-	-	6.57832	1.2678	0.0839494
PA5539	-	RidA subfamily protein	2.82963	1.26324	0.106897
AS-PA1026	-	-	21.3719	1.2624	0.00350025
PA0992	cupC1	fimbrial subunit CupC1	17.7071	1.26117	0.00541915
PA4564	creA	conserved hypothetical protein	81.5928	1.26024	2.83664e-06
PA2489	-	probable transcriptional regulator	16.9683	1.25536	0.00933936
AS-PA3241	-	-	11.7153	1.25414	0.0184073
AS-PA4032	-	-	9.0734	1.25409	0.0431533
AS-PA0163	-	-	100.65	1.25159	3.75443e-07
PA3532	-	hypothetical protein	40.1916	1.24798	0.00031378
AS-PA5181	-	-	37.3191	1.24582	0.000532709
AS-PA1476	-	-	7.49471	1.24568	0.0651121
AS-PA1196	-	-	13.8002	1.24379	0.0181982
PA3386	-	conserved hypothetical protein	61.7217	1.24238	0.000131962
AS-PA3818	-	-	151.598	1.24194	3.74355e-08
PA3032	snr1	cytochrome c Snr1	7.0495	1.24126	0.0587344
AS-PA0659	-	-	27.8441	1.23562	0.00309398
PA2818	arr	aminoglycoside response regulator	96.9509	1.23552	6.5564e-07
AS-PA0957	-	-	8.57203	1.23548	0.0630775
AS-PA3262	-	-	4.68948	1.23498	0.0968577
AS-PA4963	-	-	9.77184	1.23477	0.0390949
PA0820	-	hypothetical protein	297.991	1.23379	6.70098e-14
PA2488	-	probable transcriptional regulator	30.5351	1.2336	0.000813866
PA2490	ydbB	conserved hypothetical protein	5.55494	1.23199	0.0903735
AS-PA1543	-	-	21.0314	1.23137	0.00418029
AS-PA5017	-	-	38.2747	1.22835	0.000302594
AS-PA3761	-	-	23.819	1.22714	0.00350482
AS-PA4654	-	-	4.18067	1.22694	0.104783
AS-PA2723	-	-	4.03924	1.22542	0.0963513
AS-PA1626	-	-	5.03386	1.22413	0.0819372
AS-PA3862	-	-	19.2939	1.22239	0.007411
AS-PA0669	-	-	36.0102	1.2201	0.000632743
PA4214	phzE1	phenazine biosynthesis protein PhzE	3.58217	1.22001	0.107347
AS-PA1787	-	-	54.0358	1.21872	0.000116238
AS-PA0376	-	-	70.2124	1.21588	9.4968e-06
AS-PA2834	-	-	78.8263	1.21232	9.4968e-06
AS-PA5483	-	-	26.8725	1.2106	0.00251515
AS-PA1810	-	-	49.5251	1.20835	7.71921e-05
AS-PA5214	-	-	6.28844	1.20783	0.0716178
AS-PA0711	-	-	5.06247	1.20618	0.0893647
AS-PA1922	-	-	3.39947	1.2048	0.107945
AS-PA1025	-	-	6.44513	1.20383	0.0688312
AS-PA0962	-	-	13.399	1.20205	0.0196811
PA1736	-	probable acyl-CoA thiolase	13.5658	1.20137	0.0301947
AS-PA0651	-	-	30.0709	1.20059	0.00097419
AS-PA5226	-	-	53.8806	1.20033	0.000185705
AS-PA0363	-	-	28.3685	1.19785	0.00181823
AS-PA0509	-	-	6.07148	1.19779	0.0832529
AS-PA1752	-	-	7.97918	1.19643	0.0555717
AS-PA5468	-	-	34.9905	1.19599	0.000482146
AS-PA0366	-	-	18.6769	1.19592	0.00971058
AS-PA3443	-	-	4.0518	1.195	0.110783
AS-PA3797	-	-	7.75906	1.19391	0.0617653
AS-PA0777	-	-	6.87456	1.19379	0.0672265
PA0424	mexR	multidrug resistance operon repressor MexR	99.5298	1.18965	1.36452e-06
AS-PA5469	-	-	30.9927	1.18582	0.00127453
AS-PA4265	-	-	37.5902	1.18543	0.00107761
PA4426	yraP	conserved hypothetical protein	167.078	1.18093	1.07263e-06
PA1786	nasS ; nasF	NasS	8.03418	1.17879	0.0829273
AS-PA2045	-	-	43.0003	1.17842	0.000364805
AS-PA0162	-	-	27.335	1.17784	0.00488692
AS-PA2753	-	-	9.45706	1.17726	0.0424009
PA0720	-	helix destabilizing protein of bacteriophage Pf1	10.9079	1.17395	0.0438052
AS-PA0805	-	-	5.62813	1.17378	0.0881017
AS-PA0426	-	-	34.196	1.17358	0.00104298
AS-PA5130	-	-	8.42775	1.17358	0.0514927
AS-PA3452	-	-	10.9894	1.16972	0.0409494
PA2610	yqjG	conserved hypothetical protein	31.2419	1.1686	0.00190408
AS-PA0356	-	-	7.41032	1.16473	0.085023
AS-PA5245	-	-	12.6638	1.16422	0.0359623
PA4981	lysP	lysine-specific permease	11.5808	1.16376	0.0343238
AS-PA2485	-	-	31.7247	1.16214	0.00126202
PA0163	-	probable transcriptional regulator	43.3493	1.15533	0.000721671
AS-PA0774	-	-	19.5408	1.15391	0.0173406
AS-PA3924	-	-	11.6623	1.15332	0.042706
AS-PA4436	-	-	24.3209	1.15287	0.00905665
AS-PA0639	-	-	2.729	1.15278	0.113377
AS-PA2613	-	-	17.4929	1.15274	0.0154856
AS-PA1415	-	-	174.049	1.15239	2.13174e-07
AS-PA3758	-	-	5.00484	1.15121	0.107945
AS-PA0852.1	-	-	6.70814	1.15105	0.0881934
AS-PA2869	-	-	16.0292	1.15033	0.0165364
AS-PA3861	-	-	58.3766	1.14851	0.000126402
AS-PA2577	-	-	13.4177	1.14783	0.0284892
AS-PA0828	-	-	15.4778	1.14719	0.0236719
PA0170	-	hypothetical protein	11.717	1.13597	0.0424009
AS-PA1609	-	-	18.032	1.13576	0.0123706
PA4739	-	conserved hypothetical protein	11.4779	1.13574	0.038494
AS-PA1813	-	-	10.0099	1.13097	0.0542676
AS-PA3827	-	-	15.6146	1.1295	0.0345116
AS-PA5173	-	-	23.7095	1.12713	0.00628261
PA3064	pelA	PelA	17.6695	1.11706	0.0180994
AS-PA0251	-	-	5.95695	1.11698	0.116983
AS-PA0807	-	-	7.69485	1.11667	0.0818828
AS-PA0628	-	-	4.35145	1.11413	0.115588
PA0644	-	hypothetical protein	61.0228	1.11386	0.000138016
AS-PA5200	-	-	6.52799	1.11279	0.101101
AS-PA4748	-	-	11.5421	1.10782	0.0416758
AS-PA0153	-	-	4.5162	1.10653	0.116728
PA2880	-	hypothetical protein	4.2174	1.10477	0.138393
AS-PA3905	-	-	3.14643	1.10315	0.116572
AS-PA4030	-	-	15.1804	1.10293	0.0269877
AS-PA4536	-	-	8.01181	1.09774	0.0906259
AS-PA5266	-	-	21.1109	1.09632	0.0212764
PA1025	opdD	probable porin	11.3548	1.09444	0.0595115
PA2574	alkB1	alkane-1-monooxygenase	28.2616	1.09205	0.0112255
AS-PA1971	-	-	16.0075	1.09178	0.0296395
AS-PA0026	-	-	4.63927	1.09172	0.115678
PA1591	-	hypothetical protein	87.5909	1.09155	0.000177052
AS-PA2604	-	-	19.6332	1.09132	0.0163588
AS-PA3734	-	-	26.1657	1.09089	0.00756034
AS-PA2609	-	-	6.41853	1.0908	0.0890015
AS-PA0776	-	-	2.15605	1.08946	NA
AS-PA4602	-	-	28.0018	1.089	0.00589591
AS-PA5548	-	-	47.4921	1.08797	0.00122402
PA0418	-	hypothetical protein	43.1939	1.08648	0.00149074
AS-PA4469	-	-	5.1878	1.08599	0.124465
PA5299	-	hypothetical protein	53.2627	1.0856	0.000812922
AS-PA2972	-	-	18.3378	1.08191	0.0179723
AS-PA0658	-	-	17.4695	1.0798	0.0247224
PA0480	-	probable hydrolase	3.90008	1.07885	0.117663
AS-PA1544	-	-	12.9104	1.07835	0.0430151
AS-PA2724	-	-	3.40765	1.07735	0.121065
AS-PA0624	-	-	9.65684	1.07336	0.0762488
AS-PA4429	-	-	10.0069	1.07316	0.0613034
AS-PA1233	-	-	4.55818	1.0728	0.121605
AS-PA5449	-	-	20.9673	1.06467	0.0197516
PA1325	yybH	conserved hypothetical protein	12.063	1.06354	0.0595745
AS-PA4741	-	-	26.2536	1.06308	0.0103709
AS-PA4992	-	-	9.83648	1.06304	0.0613947
AS-PA0752	-	-	9.16086	1.06128	0.069729
AS-PA1964	-	-	24.6675	1.0609	0.00940948
PA2413	pvdH	L-2,4-diaminobutyrate:2-ketoglutarate 4-aminotransferase, PvdH	2.95417	1.05981	0.138981
AS-PA4540	-	-	15.3969	1.05919	0.0375562
AS-PA1580	-	-	93.7901	1.0579	1.07418e-05
PA5347	-	hypothetical protein	21.4281	1.0558	0.0169291
AS-PA4566	-	-	44.0262	1.0538	0.00219562
AS-PA0352	-	-	14.0642	1.05114	0.0467408
AS-PA0195	-	-	13.6714	1.04972	0.0628923
AS-PA5177	-	-	46.8192	1.04862	0.00120221
PA1110	-	hypothetical protein	35.4356	1.04819	0.00442167
AS-PA1221	-	-	8.8306	1.04705	0.0810926
AS-PA0361	-	-	22.9544	1.04607	0.0116609
AS-PA0293	-	-	40.782	1.04595	0.00267304
AS-PA0852	-	-	7.29035	1.04518	0.0906395
PA3304	-	conserved hypothetical protein	21.2126	1.04467	0.0177221
AS-PA1033	-	-	19.4242	1.04444	0.0290559
AS-PA2656	-	-	11.9729	1.04309	0.0520871
PA0214	mdcH	probable acyl transferase	6.59645	1.04131	0.104783
AS-PA0851	-	-	6.79527	1.04113	0.111828
AS-PA3296	-	-	10.9619	1.04013	0.0655276
AS-PA0766	-	-	5.93214	1.03889	0.124598
AS-PA5089	-	-	27.0734	1.03823	0.0133845
PA4746	yhbC	conserved hypothetical protein	105.724	1.03624	2.96759e-05
PA4849	-	hypothetical protein	46.444	1.03585	0.00803281
AS-PA1112.1	-	-	49.5705	1.03511	0.00081233
AS-PA3669	-	-	6.43047	1.03234	0.0950208
AS-PA0401	-	-	10.8978	1.02894	0.0674294
AS-PA3052	-	-	18.0725	1.02678	0.0321954
AS-PA1493	-	-	21.8604	1.02587	0.0123706
AS-PA1969	-	-	40.3901	1.02512	0.00282765
AS-PA0797	-	-	40.6548	1.02458	0.00759115
AS-PA1141	-	-	17.5683	1.02287	0.030385
AS-PA4072	-	-	15.1277	1.02228	0.0689298
AS-PA3137	-	-	25.1412	1.02171	0.0108316
AS-PA5092	-	-	15.0638	1.02127	0.0390146
PA3718	-	probable major facilitator superfamily (MFS) transporter	6.97784	1.02101	0.124171
AS-PA1112	-	-	37.1153	1.01874	0.00509749
AS-PA1424	-	-	9.25223	1.01816	0.0849174
AS-PA2799	-	-	23.2868	1.01582	0.0245602
AS-PA1586	-	-	23.417	1.01304	0.0205617
AS-PA1070	-	-	16.4845	1.00982	0.0503143
AS-PA2897	-	-	51.157	1.00824	0.000373832
AS-PA4937.1	-	-	10.6163	1.00603	0.0650164
AS-PA5027	-	-	58.2328	1.00422	0.000816121
AS-PA3327	-	-	36.6884	1.00358	0.00345934
AS-PA2870	-	-	10.3581	1.00136	0.0755423
PA1739	-	probable oxidoreductase	15.9868	0.999418	0.0318434
AS-PA1812	-	-	73.5351	0.998305	0.000296669
AS-PA5298	-	-	41.4526	0.99708	0.00477224
PA2965	fabF1	beta-ketoacyl-acyl carrier protein synthase II	212.198	0.99685	2.06718e-06
AS-PA2818	-	-	18.1414	0.995176	0.0275919
AS-PA0296.1	-	-	35.1503	-0.995818	0.0157171
PA3385	amrZ ; algZ	alginate and motility regulator Z	516.093	-0.99626	5.65244e-06
PA4285	recC	exodeoxyribonuclease V gamma chain	168.214	-0.998202	2.28233e-05
PA1661	hsiH2	HsiH2	25.8425	-1.00193	0.0112385
PA2986	lolC	lipoprotein localization protein LolC	224.909	-1.00248	1.71827e-06
PA3342	-	hypothetical protein	27.0996	-1.00355	0.00897572
PA2242	pslL	hypothetical protein	18.9919	-1.0055	0.0432411
PA4959	fimX	FimX	251.019	-1.00654	1.78288e-07
PA0427	oprM	Major intrinsic multiple antibiotic resistance efflux outer membrane protein OprM precursor	92.4235	-1.00714	5.00625e-05
PA5112	estA	esterase EstA	128.186	-1.00946	4.54352e-07
PA3707	wspB	hypothetical protein	23.0654	-1.00953	0.0193186
PA4547	pilR	two-component response regulator PilR	45.2205	-1.01131	0.00219562
PA1548	fixS	conserved hypothetical protein	20.3045	-1.01229	0.0308192
PA0971	tolA	TolA protein	245.684	-1.013	4.42845e-09
PA3553	arnC ; pmrF	ArnC	35.298	-1.0136	0.0136055
PA1622	-	probable hydrolase	14.8306	-1.0136	0.0459146
AS-PA0064	-	-	48.0303	-1.01611	0.00135721
AS-PA4634	-	-	64.5325	-1.01808	0.000228498
PA4946	mutL	DNA mismatch repair protein MutL	260.049	-1.01865	1.01035e-06
PA5077	opgH ; mdoH	OpgH	218.71	-1.0189	1.37327e-06
PA1766	-	hypothetical protein	1030.68	-1.01961	0.000377258
PA4542	clpB	ClpB protein	1204.3	-1.02063	2.39266e-07
PA1514	ybbT	ureidoglycolate hydrolaseYbbT	21.1653	-1.02205	0.0158584
PA3703	wspF	probable methylesterase	53.1463	-1.02206	0.00119162
PA5242	ppk	polyphosphate kinase	1048.39	-1.02208	1.31009e-11
PA3886	-	hypothetical protein	90.4423	-1.02259	0.00279749
PA5456	-	putative glycosyltransferase	52.2901	-1.02287	0.000624994
PA1414	-	hypothetical protein	6558.29	-1.02288	0.0246868
PA0835	pta	phosphate acetyltransferase	372.397	-1.02292	4.03871e-07
PA3491	rnfC	probable ferredoxin	47.212	-1.02441	0.00498094
PA2888	atuC	geranyl-CoA carboxylase, beta-subunit	19.7772	-1.02468	0.0196645
PA5093	-	probable histidine/phenylalanine ammonia-lyase	9.77511	-1.02619	0.0877771
AS-PA3152	-	-	20.1649	-1.02753	0.0274335
PA3101	xcpT ; pddA	general secretion pathway protein G	20.1066	-1.02792	0.0175754
PA0064	-	hypothetical protein	81.8596	-1.02896	9.40418e-05
PA3002	mfd	transcription-repair coupling protein Mfd	199.155	-1.03043	9.962e-08
AS-PA3613	-	-	185.186	-1.03266	1.8427e-05
PA4108	-	cyclic di-GMP phosphodiesterase	36.7019	-1.0327	0.0042222
PA3578	-	conserved hypothetical protein	30.4968	-1.03307	0.00848378
PA1088	-	hypothetical protein	102.84	-1.03483	1.39177e-05
PA4920	nadE	NH3-dependent NAD synthetase	369.479	-1.03551	0.000233174
PA4606	cstA	conserved hypothetical protein	366.294	-1.03558	5.86668e-10
PA5065	ubiB ; yigR ; aarF	ubiquinone biosynthetic protein UbiB	79.4837	-1.03666	0.000326019
PA5040	pilQ	Type 4 fimbrial biogenesis outer membrane protein PilQ precursor	965.922	-1.03695	2.56744e-10
PA5275	cyaY	conserved hypothetical protein	21.2697	-1.03901	0.0301645
PA2979	kdsB	3-deoxy-manno-octulosonate cytidylyltransferase	35.6379	-1.03928	0.00435963
PA4355	pyeM ; araJ	PyeM	205.267	-1.0398	1.23126e-06
PA4889	-	probable oxidoreductase	197.676	-1.0399	3.02049e-06
PA5000	wapR	alpha-1,3-rhamnosyltransferase WapR	163.381	-1.04358	8.05841e-08
PA4751	ftsH ; tolZ ; mrsC ; hflB	cell division protein FtsH	1615.46	-1.04502	2.18806e-09
PA0078	tssL1	TssL1	32.3706	-1.04518	0.0164968
PA5121	-	hypothetical protein	70.749	-1.04608	0.00018112
PA1795	cysS	cysteinyl-tRNA synthetase	164.652	-1.04612	3.43576e-07
PA4958	fimW	FimW	76.6984	-1.048	0.000270864
PA4686	-	hypothetical protein	104.391	-1.0485	3.28599e-05
PA4662	murI	glutamate racemase	51.1084	-1.05209	0.0022987
PA4937	rnr ; vacB	exoribonuclease RNase R	470.848	-1.05391	1.1073e-10
PA4454	yrbD	conserved hypothetical protein	270.983	-1.05422	1.98157e-06
PA0934	relA	GTP pyrophosphokinase	112.423	-1.06247	1.36452e-06
PA3400	-	hypothetical protein	16.4061	-1.06264	0.027962
PA1418	-	probable sodium:solute symport protein	24.7609	-1.0651	0.00844247
PA3419	-	hypothetical protein	8.01251	-1.0678	0.0859384
PA2530	-	hypothetical protein	20.6709	-1.06893	0.0179763
PA3916	moaE	molybdopterin converting factor, large subunit	78.9836	-1.06915	0.00185676
PA1975	-	hypothetical protein	4.97953	-1.06946	0.117043
PA4363	iciA ; lysR	inhibitor of chromosome initiation IciA	103.484	-1.07021	2.21302e-05
AS-PA5229	-	-	96.535	-1.07202	3.09723e-05
PA3271	-	probable two-component sensor	121.16	-1.07374	5.20819e-06
AS-PA1409	-	-	4.27936	-1.07416	0.127124
AS-PA0713	-	-	39.2882	-1.07672	0.00719388
AS-PA2787	-	-	35.8381	-1.07715	0.00257685
PA3169	-	5-methylthioribose-1-phosphate isomerase MtnA	156.388	-1.08146	1.88181e-06
PA5443	uvrD ; recL ; rad ; pdeB ; mutU	UvrD helicase	186.52	-1.08164	1.95974e-07
PA4406	lpxC ; asmB ; envA	UDP-3-O-acyl-N-acetylglucosamine deacetylase	805.597	-1.08169	5.26471e-10
PA2237	pslG	PslG	32.3103	-1.08268	0.00497896
PA1181	yegE	conserved hypothetical protein	99.2247	-1.08274	8.14577e-06
PA4810	fdnI ; fdhI	nitrate-inducible formate dehydrogenase, gamma subunit	183.569	-1.08608	0.000129599
PA4941	hflC	protease subunit HflC	199.876	-1.08693	7.59169e-08
PA4964	parC	topoisomerase IV subunit A	969.928	-1.08895	4.04788e-05
PA3809	fdx2	ferredoxin [2Fe-2S]	51.7764	-1.09059	0.000913506
PA2433	-	hypothetical protein	9.75243	-1.09173	0.0779393
PA0927	ldhA ; ldhD	D-lactate dehydrogenase (fermentative)	21.0811	-1.09261	0.0147679
PA0412	pilK	methyltransferase PilK	785.704	-1.09365	0.00038746
PA3100	xcpU ; pddB	General secretion pathway outer membrane protein H precursor	19.9406	-1.09384	0.00844247
PA0747	-	probable aldehyde dehydrogenase	113.735	-1.0964	5.41694e-06
PA4237	rplQ	50S ribosomal protein L17	394.643	-1.09791	2.10412e-09
PA2974	-	probable hydrolase	116.54	-1.09831	1.32975e-06
PA1669	icmF2	IcmF2	23.9226	-1.09971	0.00832009
PA0089	tssG1	TssG1	133.914	-1.10004	0.000163504
PA1662	clpV2	clpV2	31.8619	-1.10272	0.00216269
PA0587	yeaH	conserved hypothetical protein	160.258	-1.10274	6.25484e-05
PA4555	pilY2	type 4 fimbrial biogenesis protein PilY2	60.7883	-1.10557	0.000781037
PA2248	bkdA2	2-oxoisovalerate dehydrogenase (beta subunit)	49.3467	-1.10754	0.00308188
PA4419	ftsL	cell division protein FtsL	53.0217	-1.11075	0.000313102
PA3105	xcpQ	general secretion pathway protein D	66.4555	-1.11111	3.43949e-05
PA2615	ftsK	cell division protein FtsK	502.505	-1.11301	9.58066e-11
PA1667	hsiJ2	HsiJ2	11.4332	-1.11363	0.0408424
PA3013	faoB ; fadA ; fadA5	fatty-acid oxidation complex beta-subunit	106.589	-1.11603	1.90649e-06
PA2654	tlpQ	TlpQ	132.833	-1.11747	2.89831e-08
PA3068	gdhB	NAD-dependent glutamate dehydrogenase	399.39	-1.12438	2.27906e-10
PA1636	kdpD	two-component sensor KdpD	14.3122	-1.12471	0.0343061
PA4373	-	hypothetical protein	110.466	-1.13135	2.56621e-05
PA1508	-	hypothetical protein	7.82819	-1.13203	0.0650164
PA4919	pncB1	nicotinate phosphoribosyltransferase	1051.39	-1.13728	1.19349e-14
PA2913	-	hypothetical protein	9.27501	-1.13902	0.0780968
AS-PA2568	-	-	22.1994	-1.14094	0.00694609
PA1527	-	conserved hypothetical protein	242.243	-1.14304	1.15184e-10
PA4554	pilY1	type 4 fimbrial biogenesis protein PilY1	531.867	-1.14708	1.98997e-12
AS-PA1819	-	-	26.8962	-1.14944	0.0049624
PA1096	-	hypothetical protein	205.274	-1.15068	1.94803e-07
AS-PA2664	-	-	15.1802	-1.15453	0.0442544
PA2253	ansA	L-asparaginase I	35.0174	-1.15471	0.00326359
PA2459	-	hypothetical protein	49.7629	-1.15515	0.00113541
PA0898	aruD ; astD	N-Succinylglutamate 5-semialdehyde dehydrogenase	68.9644	-1.15726	0.000171961
PA3155	wbpE	UDP-2-acetamido-2-dideoxy-d-ribo-hex-3-uluronic acid transaminase, wbpE	1171.94	-1.1588	3.92506e-17
PA0515	nirD	probable transcriptional regulator	77.2263	-1.16099	0.000624569
PA4843	gcbA ; adcA	GcbA	615.259	-1.16276	2.24792e-08
PA1245	aprX	AprX	20.961	-1.16467	0.00760673
PA4489	magD	MagD	230.237	-1.16787	7.23208e-10
AS-PA3612	-	-	25.4475	-1.16852	0.00865488
PA5496	nrdJb	class II (cobalamin-dependent) ribonucleotide-diphosphate reductase subunit, NrdJb	115.145	-1.17348	1.53653e-06
PA2641	nuoF	NADH dehydrogenase I chain F	244.392	-1.17982	3.71343e-09
PA4579	-	hypothetical protein	107.285	-1.18013	1.5126e-07
PA3495	nth	endonuclease III	18.1462	-1.18034	0.0130345
PA3907	tseT	TOX-REase-5 domain-containing effector, TseT	13.2253	-1.18137	0.0295443
PA1083	flgH	flagellar L-ring protein precursor FlgH	64.698	-1.18138	4.04788e-05
PA4888	desB	acyl-CoA delta-9-desaturase, DesB	113.683	-1.18383	3.10844e-06
PA4218	ampP ; fptX	AmpP	45.6806	-1.1845	0.000708567
PA1547	-	hypothetical protein	23.2176	-1.18698	0.00554069
PA2462	-	hypothetical protein	885.723	-1.18707	4.33364e-16
PA1549	copA2 ; fixI	CopA2	123.665	-1.18792	2.57599e-08
PA2612	serS	seryl-tRNA synthetase	224.562	-1.19072	2.62439e-07
PA5140	hisF1	imidazoleglycerol-phosphate synthase, cyclase subunit	54.7604	-1.19184	5.1269e-05
PA1585	sucA	2-oxoglutarate dehydrogenase (E1 subunit)	554.892	-1.19768	5.2456e-12
PA0904	lysC ; akaB ; ask	aspartate kinase alpha and beta chain	258.277	-1.1978	6.21108e-10
PA5510	-	probable transporter	85.688	-1.19825	2.24261e-06
PA2613	ycaJ	conserved hypothetical protein	176.511	-1.19884	4.14505e-10
PA1655	-	probable glutathione S-transferase	32.6857	-1.19932	0.00122188
PA2683.1	tsi5 ; rhsI1 ; immunity protein RhsI1	Tsi5	18.4812	-1.19972	0.00823388
PA3813	iscU	probable iron-binding protein IscU	66.0596	-1.21017	0.000102017
AS-PA0598	-	-	7.89722	-1.21425	0.0624863
AS-PA4324	-	-	15.5924	-1.21497	0.016916
PA0516	nirF	heme d1 biosynthesis protein NirF	264.27	-1.21687	4.566e-06
PA4455	yrbE	probable permease of ABC transporter	306.059	-1.21849	2.17961e-08
PA3702	wspR	WspR	51.8489	-1.21904	0.000378694
PA5498	znuA	ZnuA	180.077	-1.21939	8.97959e-09
PA4002	rodA ; mrdB	rod shape-determining protein	209.018	-1.22122	1.04768e-08
PA3982	-	conserved hypothetical protein	227.957	-1.22201	1.16665e-06
PA4868	ureC	urease alpha subunit	22.3611	-1.22325	0.00620654
PA2304	ambC	AmbC	3.85434	-1.22586	0.088018
AS-PA4368	-	-	13.1726	-1.2293	0.0155932
PA4458	yrbI	conserved hypothetical protein	230.072	-1.23128	5.16332e-08
PA4504	dppC	dipeptide ABC transporter permease DppC	27.4327	-1.23242	0.00214697
PA5302	dadX ; alr2	catabolic alanine racemase	89.1477	-1.23395	3.52393e-06
PA0746	-	probable acyl-CoA dehydrogenase	36.6905	-1.23588	0.00128041
PA3078	cprS	CprS	40.6346	-1.24095	0.000576484
PA0304	spuH ; potI	polyamine transport protein PotI	103.931	-1.24303	1.94639e-06
PA3728	-	hypothetical protein	285.222	-1.24361	4.66468e-09
PA5041	pilP	type 4 fimbrial biogenesis protein PilP	173.436	-1.24421	6.41239e-10
PA1448	fliR	flagellar biosynthetic protein FliR	49.6825	-1.2466	5.12385e-05
AS-PA2406	-	-	2.86031	-1.24925	0.105949
PA3191	gtrS	glucose transport sensor, GtrS	58.2983	-1.25179	2.0753e-05
PA1616	sixA	conserved hypothetical protein	20.011	-1.2524	0.0083389
PA1084	flgI	flagellar P-ring protein precursor FlgI	87.0665	-1.25244	2.05011e-07
PA1202	ycaC	probable hydrolase	49.0806	-1.25605	0.0674294
PA2238	pslH	PslH	32.8753	-1.25714	0.000749854
PA0290	-	hypothetical protein	22.8491	-1.2587	0.00498094
PA3110	-	hypothetical protein	79.3213	-1.26075	6.24532e-05
AS-PA3876	-	-	12.7374	-1.26339	0.0175794
PA4772	-	probable ferredoxin	277.687	-1.26344	2.48848e-12
PA4320	-	hypothetical protein	250.682	-1.26425	1.93891e-09
PA3167	serC	3-phosphoserine aminotransferase	118.293	-1.2653	3.35127e-08
PA2696	-	probable transcriptional regulator	9.47466	-1.26768	0.0398748
PA5223	ubiH ; visB	ubiH protein	277.022	-1.26779	3.40695e-15
PA4966	-	hypothetical protein	54.5035	-1.2685	2.96759e-05
PA3972	aidB	probable acyl-CoA dehydrogenase	64.3924	-1.2689	2.00925e-06
PA4953	motB ; rpmB	chemotaxis protein MotB	181.677	-1.27212	3.37367e-10
PA4357	yhgG	conserved hypothetical protein	18.9498	-1.27556	0.0191148
PA5043	pilN	type 4 fimbrial biogenesis protein PilN	170.32	-1.27577	8.1588e-11
PA3193	glk	glucokinase	100.331	-1.27646	4.54337e-08
PA0025	aroE	shikimate dehydrogenase	120.169	-1.28467	2.06212e-07
PA5554	atpD ; papB ; uncD	ATP synthase beta chain	1059.57	-1.29207	2.75517e-15
PA2664	fhp	flavohemoprotein	289.327	-1.29981	9.81176e-09
PA1523	xdhB	xanthine dehydrogenase	25.712	-1.30081	0.00232546
PA5114	-	hypothetical protein	280.812	-1.303	5.54047e-10
PA1820	nhaB	sodium/proton antiporter NhaB	106.034	-1.30424	1.35342e-07
PA3128	ygfF	probable short-chain dehydrogenase	17.4563	-1.30728	0.00511069
PA4356	xenB	xenobiotic reductase	117.659	-1.30795	1.03702e-09
PA1459	cheB	probable methyltransferase	111.004	-1.30799	2.50751e-08
PA3988	lptE	LPS-assembly lipoprotein LptE	48.6978	-1.32077	7.05645e-05
PA0520	nirQ	regulatory protein NirQ	1588.87	-1.32201	0.0154586
PA2239	pslI	PslI	21.9687	-1.32218	0.00339464
PA5555	atpG ; papC ; uncG	ATP synthase gamma chain	468.286	-1.3266	1.26793e-10
PA1587	lpd ; lpdA	dihydrolipoamide dehydrogenase Lpd	401.942	-1.32679	1.70579e-09
PA4552	pilW	type 4 fimbrial biogenesis protein PilW	68.7042	-1.32764	2.57739e-06
PA4633	-	probable chemotaxis transducer	274.574	-1.32769	1.31458e-10
PA0416	chpD	probable transcriptional regulator	18.32	-1.32954	0.00357984
PA1808	nppC ; oppD	NppC	75.6841	-1.33599	3.92051e-07
PA4677	-	hypothetical protein	10.2311	-1.34283	0.0246
PA2227	vqsM	AraC-type transcriptional regulator VqsM	54.3231	-1.34945	0.000101039
PA2494	mexF	Resistance-Nodulation-Cell Division (RND) multidrug efflux transporter MexF	1271.65	-1.35166	1.27832e-10
PA1275	cobD ; cbiB	cobalamin biosynthetic protein CobD	43.2505	-1.35547	0.000799804
PA2012	liuD ; accA ; mccA ; gnyA	methylcrotonyl-CoA carboxylase, alpha-subunit (biotin-containing)	31.2066	-1.35677	0.000287219
PA1419	-	probable transporter	19.962	-1.35684	0.00317723
PA3811	hscB	heat shock protein HscB	85.4421	-1.35783	1.02798e-06
PA5221	visC	probable FAD-dependent monooxygenase	74.1935	-1.35989	3.6492e-07
PA1809	nppB ; oppC	NppB	81.5695	-1.36027	7.59169e-08
PA2640	nuoE	NADH dehydrogenase I chain E	124.301	-1.36236	5.8937e-10
PA3214	-	hypothetical protein	17.0748	-1.36304	0.00630035
PA3584	glpD	glycerol-3-phosphate dehydrogenase	950.539	-1.36477	2.48322e-20
PA4476	-	hypothetical protein	397.578	-1.36958	1.11877e-18
PA4560	ileS	isoleucyl-tRNA synthetase	921.262	-1.37158	5.40471e-10
PA5444	-	conserved hypothetical protein	19.725	-1.37302	0.0050547
PA0899	aruB	N2-Succinylarginine dihydrolase	80.4997	-1.37373	1.82752e-08
AS-PA3920	-	-	6.25578	-1.3755	0.0514187
PA3072	-	hypothetical protein	46.0123	-1.3758	0.000163504
PA1085	flgJ	flagellar protein FlgJ	55.4295	-1.37828	2.18947e-06
PA5001	ssg	cell surface-sugar biosynthetic glycosyltransferase, Ssg	186.474	-1.37936	1.83651e-11
PA3431	ywbG	conserved hypothetical protein	203.549	-1.37992	5.55361e-07
PA3147	wbpJ	probable glycosyl transferase WbpJ	614.013	-1.38343	2.50657e-21
PA4506	dppF	dipeptide ABC transporter ATP-binding protein DppF	22.2768	-1.38612	0.00104482
PA3911	yhbT	conserved hypothetical protein	33.1271	-1.38666	0.00044564
PA4417	murE	UDP-N-acetylmuramoylalanyl-D-glutamate-2, 6-diaminopimelate ligase	362.471	-1.39697	1.67833e-15
PA5553	atpC ; papG ; uncC	ATP synthase epsilon chain	128.238	-1.39725	7.10497e-08
PA5023	ydiU	conserved hypothetical protein	40.278	-1.39762	0.000219114
PA3024	-	probable carbohydrate kinase	18.4837	-1.40087	0.00259175
PA3996	lis ; lipA	lipoate synthase	260.054	-1.40366	1.62587e-10
PA1464	cheW	probable purine-binding chemotaxis protein	116.727	-1.41014	2.78637e-09
PA3810	hscA	heat shock protein HscA	278.656	-1.41035	3.10715e-11
PA3801	yfgM	conserved hypothetical protein	108.286	-1.41303	9.82758e-09
PA3812	iscA	probable iron-binding protein IscA	48.4808	-1.41934	2.6575e-05
PA0337	ptsP	phosphoenolpyruvate-protein phosphotransferase PtsP	602.626	-1.43552	1.78597e-21
AS-PA2661	-	-	89.8499	-1.43859	6.50414e-06
PA0369	-	Uncharacterized protein	20.4932	-1.43899	0.00459464
PA0392	yggT	conserved hypothetical protein	54.1183	-1.43934	4.82042e-06
PA5222	-	hypothetical protein	76.4545	-1.44032	3.56514e-08
PA0077	icmF1 ; tssM1	IcmF1	183.625	-1.44081	3.45055e-08
PA2495	oprN	Multidrug efflux outer membrane protein OprN precursor	337.032	-1.44147	5.83176e-16
PA3074	-	hypothetical protein	39.505	-1.44426	6.41065e-05
PA4663	moeB ; chlN	molybdopterin biosynthesis MoeB protein	61.1627	-1.44698	2.01696e-05
PA0526	-	hypothetical protein	310.8	-1.45248	0.00257685
PA2409	fpvE	FpvE	14.7671	-1.45521	0.0146991
PA3815	iscR	IscR	192.354	-1.46037	5.90064e-07
PA4368	-	hypothetical protein	55.9223	-1.47257	1.46674e-06
PA1276	cobC ; cobD	cobalamin biosynthetic protein CobC	36.0263	-1.47373	6.11755e-05
PA0415	chpC	probable chemotaxis protein	32.7945	-1.47437	7.31108e-05
PA2909	cbiJ	hypothetical protein	17.7405	-1.47559	0.00275381
PA2018	mexY ; amrB ; mexH	Resistance-Nodulation-Cell Division (RND) multidrug efflux transporter MexY	36.9104	-1.48193	9.60669e-05
PA5164	rmlC ; rfbC	dTDP-4-dehydrorhamnose 3,5-epimerase	145.915	-1.48194	1.63885e-09
PA5004	wapH	WapH	270.068	-1.48258	1.45376e-09
PA2536	ynbB	probable phosphatidate cytidylyltransferase	20.9731	-1.4857	0.000635977
PA2524	czcS	CzcS	7.89304	-1.48915	0.0318493
PA1055	shaB ; phaC	ShaB	13.0468	-1.49019	0.00760673
AS-PA2915	-	-	7.8849	-1.49107	0.0219814
PA3670	-	hypothetical protein	56.1559	-1.49184	1.077e-06
PA2995	nqrE	Na+-translocating NADH:quinone oxidoreductase subunit Nqr5	34.9514	-1.49965	3.43949e-05
PA0512	nirH	NirH	250.315	-1.501	2.85694e-07
PA2903	cobJ ; cbiH	precorrin-3 methylase CobJ	90.9465	-1.50145	1.01704e-06
PA2873	tgpA	transglutaminase protein A, TgpA	20.8879	-1.50349	0.00124253
PA5003	-	Mig-14-like protein	156.307	-1.50479	8.29218e-10
PA1822	fimL	hypothetical protein	183.752	-1.5106	6.96116e-13
PA2614	lolA	lipoprotein localization protein LolA	195.266	-1.5149	6.56839e-11
PA2611	cysG	siroheme synthase	107.794	-1.51513	6.9357e-11
PA3283	-	conserved hypothetical protein	24.2578	-1.52611	0.00242847
PA4225	pchF	pyochelin synthetase	241.875	-1.52773	4.07418e-15
PA2994	nqrF	Na+-translocating NADH:quinone oxidoreductase, subunit Nqr6	135.311	-1.53227	3.34799e-09
PA0744	-	probable enoyl-CoA hydratase/isomerase	16.7632	-1.53564	0.00457665
PA4416	murF	UDP-N-acetylmuramoylalanyl-D-glutamyl-2, 6-diaminopimelate--D-alanyl-D-alanyl ligase	291.57	-1.53788	3.8709e-19
PA0068	-	hypothetical protein	111.741	-1.54468	6.50847e-08
PA5501	znuB ; yebI	permease of ABC zinc transporter ZnuB	117.031	-1.54641	3.98068e-11
PA5002	dnpA	de-N-acetylase involved in persistence, DnpA	124.869	-1.55011	2.49035e-11
PA1462	-	probable plasmid partitioning protein	183.182	-1.55476	7.94881e-12
PA3086	-	hypothetical protein	49.4247	-1.55583	2.22508e-05
PA2993	yojL	conserved hypothetical protein	85.2633	-1.55645	4.86834e-09
PA1051	-	probable transporter	607.804	-1.55865	1.05747e-09
PA3814	iscS	L-cysteine desulfurase (pyridoxal phosphate-dependent)	453.764	-1.56372	4.06302e-09
PA3182	pgl	6-phosphogluconolactonase	48.4029	-1.56833	5.34954e-07
PA2642	nuoG	NADH dehydrogenase I chain G	589.267	-1.58073	9.08573e-14
PA0302	spuF ; potG	polyamine transport protein PotG	41.4008	-1.58603	8.33194e-07
PA3282	-	hypothetical protein	41.442	-1.58662	9.59218e-05
PA5042	pilO	type 4 fimbrial biogenesis protein PilO	391.032	-1.58856	1.20695e-14
PA0503	bioC	probable biotin synthesis protein BioC	52.613	-1.59791	8.42052e-08
PA2920	-	probable chemotaxis transducer	30.1447	-1.60777	5.5326e-05
AS-PA4930	-	-	7.537	-1.61662	0.03467
PA1668	dotU2	DotU2	6.59744	-1.62047	0.0279346
PA3804	-	hypothetical protein	138.074	-1.62203	1.84277e-13
PA4807	selB	selenocysteine-specific elongation factor	120.57	-1.626	1.08171e-10
PA4488	magE	MagE	103.905	-1.63113	4.0209e-12
PA2645	nuoJ	NADH dehydrogenase I chain J	64.3684	-1.6312	1.22971e-07
PA5458	-	putative acetyltransferase	44.0673	-1.63892	1.58378e-07
PA3706	wspC	probable protein methyltransferase	64.2732	-1.65324	7.75488e-09
PA4323	-	hypothetical protein	70.7396	-1.65632	9.6822e-10
PA1663	sfa2	Sfa2	13.0458	-1.65993	0.00419986
PA1660	hsiG2	HsiG2	18.3577	-1.66406	0.00166433
PA3803	gcpE	probable isoprenoid biosynthetic protein GcpE	160.374	-1.66459	2.13418e-14
PA0413	chpA ; pilL	component of chemotactic signal transduction system	854.886	-1.66899	6.65552e-25
PA3166	pheA	chorismate mutase	201.067	-1.67274	5.09002e-17
PA4553	pilX	type 4 fimbrial biogenesis protein PilX	116.881	-1.69172	6.12562e-11
PA2525	opmB	OpmB	18.347	-1.69434	0.000354902
PA2249	bkdB	branched-chain alpha-keto acid dehydrogenase (lipoamide component)	39.4868	-1.69627	0.000195181
PA0892	aotP	arginine/ornithine transport protein AotP	36.0874	-1.69894	2.83664e-06
PA1586	sucB	dihydrolipoamide succinyltransferase (E2 subunit)	339.926	-1.70293	7.36774e-17
PA2430	-	conserved hypothetical protein	32.7381	-1.71027	0.0197658
PA1052	yhaD	conserved hypothetical protein	125.704	-1.71978	7.23128e-12
PA1279	cobU ; cobT	nicotinate-nucleotide--dimethylbenzimidazole phosphoribosyltransferase	26.0601	-1.72461	0.000130522
PA2537	-	probable acyltransferase	16.2	-1.72467	0.000600944
PA2643	nuoH	NADH dehydrogenase I chain H	145.667	-1.73462	2.6129e-16
PA1715	pscB	type III export apparatus protein	16.4455	-1.74703	0.000913506
PA1056	shaC ; phaD	ShaC	71.2243	-1.74919	5.07029e-10
PA3642	rnhB	ribonuclease HII	55.221	-1.75482	3.68959e-07
PA1671	stk1	Stk1	11.3056	-1.76219	0.00170119
PA1515	alc	allantoicase	54.2249	-1.77231	7.763e-09
PA2644	nuoI	NADH Dehydrogenase I chain I	61.0057	-1.77738	4.05172e-09
PA4558	yaaD ; fkbX	probable peptidyl-prolyl cis-trans isomerase, FkbP-type	39.7823	-1.7808	4.49105e-07
PA2914	-	probable permease of ABC transporter	8.42922	-1.78524	0.021489
PA4487	magF	MagF	34.2859	-1.78633	6.06296e-06
PA1277	cobQ ; cbiP	cobyric acid synthase	57.4946	-1.78871	4.83422e-08
PA1280	cobC	hypothetical protein	19.9621	-1.79735	0.000344127
PA3165	hisC2	histidinol-phosphate aminotransferase	60.3119	-1.79851	3.68393e-09
PA0919	-	alanyl-phosphatidylglycerol hydrolase	69.8844	-1.80914	7.03173e-11
PA1842	-	hypothetical protein	28.2709	-1.82547	1.2338e-05
PA4505	dppD	dipeptide ABC transporter ATP-binding protein DppD	33.0333	-1.82751	9.19171e-06
PA1089	-	conserved hypothetical protein	69.2349	-1.83248	8.11902e-11
PA0511	nirJ	heme d1 biosynthesis protein NirJ	136.645	-1.8335	0.000658547
PA1460	motC ; motA	MotC	64.0954	-1.83354	1.47765e-10
PA3192	gltR	two-component response regulator GltR	62.5612	-1.83574	4.59597e-09
PA4322	-	conserved hypothetical protein	47.2804	-1.83974	8.19892e-08
AS-PA4356	-	-	80.524	-1.84337	7.8109e-12
PA1090	-	hypothetical protein	70.0478	-1.8472	7.1353e-11
PA2992	-	hypothetical protein	51.8392	-1.85705	1.0433e-09
PA2250	lpdV	lipoamide dehydrogenase-Val	50.1216	-1.8587	5.20819e-06
PA4224	pchG	pyochelin biosynthetic protein PchG	22.1118	-1.8698	3.75955e-05
PA3555	arnD ; amrJ	ArnD	40.6726	-1.88927	5.29751e-07
PA0514	nirL	heme d1 biosynthesis protein NirL	146.472	-1.89029	2.12181e-09
PA1480	ccmF ; ccl1 ; cycK	cytochrome C-type biogenesis protein CcmF	295.64	-1.89576	5.68736e-16
PA0521	nirO	probable cytochrome c oxidase subunit	34.3974	-1.89585	1.12343e-05
PA2538	-	hypothetical protein	19.1087	-1.90057	0.000237958
PA3800	-	conserved hypothetical protein	175.574	-1.90571	2.88136e-22
PA2404	fpvH	FpvH	11.7623	-1.92455	0.00868473
PA4936	spoU ; yjfH	probable rRNA methylase	217.873	-1.93172	2.56839e-13
PA1807	nppD ; oppE	NppD	56.0566	-1.93421	1.27832e-10
PA2013	liuC ; menB ; gnyH	putative 3-methylglutaconyl-CoA hydratase	28.5789	-1.94009	1.34374e-06
PA4965	-	hypothetical protein	54.1129	-1.94033	2.98658e-09
PA2260	kguE	hypothetical protein	10.5502	-1.94475	0.00190851
PA3704	wspE	probable chemotaxis sensor/effector fusion protein	143.282	-1.95787	5.79203e-17
PA4208	opmD	probable outer membrane protein precursor	13.1933	-1.96261	0.00121133
AS-PA4282	-	-	56.8536	-1.96263	8.46815e-11
PA5230	yhhJ	probable permease of ABC transporter	260.039	-1.98254	2.65342e-25
PA4222	pchI	probable ATP-binding component of ABC transporter	77.7128	-1.98868	4.03893e-11
PA2542	ytfN	conserved hypothetical protein	443.731	-1.99167	9.46022e-17
PA3554	arnA	ArnA	66.5231	-1.99575	1.1073e-10
PA0073	tagT1	TagT1	199.128	-1.99769	3.47806e-10
AS-PA1824	-	-	40.4286	-1.99868	7.47606e-08
PA1461	motD ; motB	MotD	92.3646	-2.00712	1.20695e-14
PA3073	-	hypothetical protein	40.847	-2.01409	1.97068e-08
PA0524	norB	nitric-oxide reductase subunit B	780.224	-2.03135	1.07634e-05
PA4282	sbcC	probable exonuclease	55.2925	-2.03183	7.6511e-11
PA3802	hisS	histidyl-tRNA synthetase	176.207	-2.03199	8.27282e-19
PA2646	nuoK	NADH dehydrogenase I chain K	50.7197	-2.03294	2.69636e-10
AS-PA0526	-	-	22.6933	-2.03706	0.000194621
PA0513	nirG	NirG	58.9897	-2.05559	2.69768e-07
PA4223	pchH	probable ATP-binding component of ABC transporter	53.4333	-2.05736	7.40716e-09
PA0510	nirE	NirE	91.1879	-2.067	2.94277e-10
PA4321	-	hypothetical protein	66.1277	-2.06981	1.93443e-10
PA4406.1	-	0	276.086	-2.08058	2.17676e-16
PA2407	fpvC	FpvC	8.15589	-2.09028	0.030049
PA0597	-	probable nucleotidyl transferase	35.2347	-2.10861	1.38925e-07
PA1823	nudC ; yjaD	NudC	67.2069	-2.10874	3.40567e-12
PA3392	nosZ	nitrous-oxide reductase precursor	130.76	-2.11053	2.3462e-05
PA4620	-	hypothetical protein	19.0355	-2.12099	2.6002e-05
PA5113	-	hypothetical protein	64.5642	-2.12611	1.21353e-12
PA4415	mraY ; ORF Y	phospho-N-acetylmuramoyl-pentapeptide-transferase	235.438	-2.12883	7.13518e-26
PA3146	wbpK	probable NAD-dependent epimerase/dehydratase WbpK	168.187	-2.1338	2.68304e-26
PA3915	moaB1	molybdopterin biosynthetic protein B1	91.0956	-2.13451	1.14507e-09
PA3705	wspD	hypothetical protein	41.324	-2.13741	1.84675e-09
PA3395	nosY	NosY protein	23.9644	-2.14637	0.00599217
PA4412	murG	UDP-N-acetylglucosamine--N-acetylmuramyl-(pentapeptide) pyrophosphoryl-undecaprenol N-acetylglucosamine transferase	119.611	-2.16593	3.47807e-20
PA3727	-	hypothetical protein	35.3558	-2.16834	3.36016e-09
PA3154	wzy ; rfc	B-band O-antigen polymerase	623.463	-2.17993	1.10266e-38
PA2539	ynbD	conserved hypothetical protein	92.4894	-2.18009	8.40432e-16
PA4414	murD	UDP-N-acetylmuramoylalanine--D-glutamate ligase	337.128	-2.18654	5.23138e-39
PA1481	ccmG ; dsbE	cytochrome C biogenesis protein CcmG	99.182	-2.1916	2.34252e-14
PA3877	narK1	nitrite extrusion protein 1	353.093	-2.19854	1.03525e-06
PA1247	aprE	alkaline protease secretion protein AprE	4.95663	-2.20448	0.0185768
PA2431	-	hypothetical protein	52.5042	-2.21027	0.00553944
PA0076	tagF1	TagF1	54.0607	-2.21059	2.75114e-11
PA0414	chpB	probable methylesterase	66.6544	-2.21493	1.42317e-13
PA1278	cobP ; cobU	cobinamide kinase	18.3956	-2.22569	0.000111511
PA2302	ambE	AmbE	28.4073	-2.22609	1.32902e-06
PA0074	ppkA ; tagE1	serine/threonine protein kinase PpkA	200.885	-2.2307	3.41613e-21
PA2647	nuoL	NADH dehydrogenase I chain L	341.533	-2.23586	7.9129e-33
PA0504	bioD	dethiobiotin synthase	39.2862	-2.25271	1.05901e-09
PA1370	-	hypothetical protein	61.0754	-2.2597	8.32131e-13
PA0998	pqsC	PqsC	3.87791	-2.26971	0.0281314
PA3669	-	hypothetical protein	101.256	-2.28156	6.53229e-15
PA3393	nosD	NosD protein	69.0434	-2.29349	0.000527749
PA2649	nuoN	NADH dehydrogenase I chain N	98.8273	-2.31067	4.91649e-14
PA1057	shaD ; phaE	ShaD	23.9374	-2.31088	7.9249e-07
PA3394	nosF	NosF protein	29.2611	-2.31275	8.44375e-06
PA1483	cycH	cytochrome c-type biogenesis protein	72.7584	-2.32009	8.40432e-16
PA4559	lspA	prolipoprotein signal peptidase	139.047	-2.34783	5.64085e-22
PA3150	wbpG	LPS biosynthesis protein WbpG	493.01	-2.35252	3.26611e-29
PA3152	hisH2	glutamine amidotransferase	112.586	-2.36447	1.54851e-22
PA2648	nuoM	NADH dehydrogenase I chain M	113.946	-2.37034	1.01172e-19
PA1091	fgtA	flagellar glycosyl transferase, FgtA	406.491	-2.39465	1.94119e-43
PA0075	pppA ; tagG1	PppA	90.1148	-2.41475	1.28542e-12
PA4407	ftsZ	cell division protein FtsZ	1407.88	-2.42234	3.0066e-17
PA1281	cobV ; cobS	cobalamin (5'-phosphate) synthase	20.9391	-2.42927	5.42404e-06
PA0509	nirN	NirN	184.693	-2.43169	1.72182e-12
PA3144	-	transposase with Helix-turn-helix Hin domain	99.3984	-2.43296	1.74831e-24
PA2663	ppyR	psl and pyoverdine operon regulator, PpyR	363.051	-2.43739	7.87819e-19
PA4408	ftsA	cell division protein FtsA	7131.45	-2.4657	5.95047e-10
PA4284	recB ; rorA	exodeoxyribonuclease V beta chain	249.447	-2.47734	8.72817e-27
PA3153	wzx ; rfbX ; wbpF	O-antigen translocase	209.336	-2.49928	2.41447e-35
PA4283	recD	exodeoxyribonuclease V alpha chain	84.8898	-2.52324	2.50657e-21
PA3557	arnE ; pmrL	ArnE	11.5706	-2.54494	0.000335962
PA1482	ccmH ; cycL ; ccl2	cytochrome C-type biogenesis protein CcmH	33.7722	-2.55901	1.16168e-10
PA0231	pcaD	beta-ketoadipate enol-lactone hydrolase	7.20771	-2.56628	0.00465935
PA4411	murC	UDP-N-acetylmuramate--alanine ligase	187.451	-2.57182	3.61261e-37
PA4409	ftsQ	cell division protein FtsQ	133.552	-2.57808	2.91672e-24
PA0072	tagS1	TagS1	50.2465	-2.58704	1.62037e-13
PA4410	ddlB	D-alanine--D-alanine ligase	166.669	-2.60378	4.73341e-33
PA2662	-	conserved hypothetical protein	354.339	-2.65021	3.6393e-09
PA3556	arnT ; pqaB	inner membrane L-Ara4N transferase ArnT	29.7817	-2.69194	4.54146e-08
PA3148	wbpI	UDP-N-acetylglucosamine 2-epimerase WbpI	445.199	-2.70809	8.28603e-45
PA2526	muxC ; yegO	MuxC	72.8133	-2.72067	9.68532e-21
PA3151	hisF2	imidazoleglycerol-phosphate synthase, cyclase subunit	223.003	-2.75135	9.1004e-43
PA2432	bexR	bistable expression regulator, BexR	62.1915	-2.76624	0.00375934
PA4413	ftsW	cell division protein FtsW	236.567	-2.77829	2.04411e-44
PA0525	norD	probable dinitrification protein NorD	224.638	-2.80141	1.20644e-08
PA0716	-	hypothetical protein	216.126	-2.87073	1.12831e-26
PA3559	-	probable nucleotide sugar dehydrogenase	75.0235	-2.87339	1.08636e-14
PA3149	wbpH	probable glycosyltransferase WbpH	427.541	-2.87792	5.51153e-61
PA0522	nirP	hypothetical protein	17.7982	-2.8852	6.79076e-06
PA1371	-	hypothetical protein	43.6643	-2.88981	7.62852e-14
PA2303	ambD	AmbD	2.21294	-2.99424	NA
PA1059	shaF ; phaG	ShaF	17.7405	-3.00799	9.3433e-07
PA1058	shaE ; phaF	ShaE	13.1843	-3.06128	4.07223e-05
PA3914	moeA1	molybdenum cofactor biosynthetic protein A1	159.245	-3.30211	1.04132e-25
PA3558	arnF ; pmrM	ArnF	52.5528	-3.51005	2.27144e-13
PA3874	narH	respiratory nitrate reductase beta chain	129.009	-4.19576	3.04019e-16
PA3875	narG	respiratory nitrate reductase alpha chain	168.635	-4.60327	6.88975e-40
PA3872	narI	respiratory nitrate reductase gamma chain	38.2795	-4.72047	1.19352e-09
PA3870	moaA1	molybdopterin biosynthetic protein A1	30.9684	-4.77927	2.5949e-08
PA3876	narK2	nitrite extrusion protein 2	143.336	-4.81945	2.8554e-34
PA3871	nifM	probable peptidyl-prolyl cis-trans isomerase, PpiC-type	23.9741	-4.92258	4.03893e-11
PA3873	narJ	respiratory nitrate reductase delta chain	30.0963	-5.90782	2.35721e-11
