# Supplementary material for: Control of a programmed cell death pathway in Pseudomonas aeruginosa by an antiterminator
Source: Nat Commun. 2021 Mar 17;12:1702. doi: 10.1038/s41467-021-21941-7 (PMC7969949; doi:10.1038/s41467-021-21941-7)
Supplement: Supplementary file 7 — Supplementary Data 4 [file 41467_2021_21941_MOESM7_ESM.xlsx]

## Sheet: Table S4
Supplementary Data 4. RNA-Seq analysis of the effects of ectopic alpA expression in PAO1 ΔrelA mutant cells
Locus	Gene Name	Gene Product	Mean of normalized read counts	log-2 Fold Change (∆relA pAlpA vs ∆relA EV)	adjusted p-value		Statistics
PA0907	alpA	lysis phenotype activator, AlpA	5711.37	10.033	3.47186e-35		genes total	176
AS-PA0810	-	-	303.741	7.35472	3.19095e-52		genes up	116
AS-PA0814	-	-	104.85	7.1675	1.62059e-19		genes down	60
AS-PA3139.1	-	-	35.1769	7.13088	5.27296e-08		antisense total	284
AS-PA0813	-	-	320.769	7.07709	3.57481e-63		antisense up	277
AS-PA0907	-	-	821.956	6.98581	3.9616e-94		antisense down	7
PA0808	-	hypothetical protein	134.058	6.83448	1.67274e-30
AS-PA0812	-	-	398.967	6.75712	9.72601e-76
PA0807	ampDh3	AmpDh3	550.099	6.38053	4.06203e-81
AS-PA0809	-	-	441.337	6.36127	3.25261e-108
AS-PA0826.1	-	-	17.4018	6.14196	3.99805e-06
AS-PA0826.2	-	-	39.2144	6.10368	5.23078e-11
AS-PA0816	-	-	229.208	5.56648	8.49081e-63
AS-PA0826	-	-	55.0204	5.16005	2.98428e-16
AS-PA4737	-	-	29.5974	5.10383	9.74086e-12
AS-PA0827	-	-	61.4149	5.08445	2.56568e-17
AS-PA3034	-	-	71.0546	5.07398	7.24696e-32
AS-PA2724	-	-	3.40765	4.8478	NA
PA0817	-	probable ring-cleaving dioxygenase	50.5502	4.61927	1.06329e-18
AS-PA0818	-	-	58.2209	4.5688	3.7209e-21
PA0819	-	hypothetical protein	41.3816	4.45245	2.57908e-15
AS-PA2729	-	-	31.1878	4.43629	8.91028e-12
AS-PA0811	-	-	389.479	4.41997	3.63874e-103
AS-PA3033	-	-	19.0231	4.24837	4.18658e-10
AS-PA1417	-	-	38.4019	4.23869	6.27274e-16
AS-PA0864	-	-	6.21203	4.21393	0.00309729
AS-PA4397	-	-	20.2931	4.14565	5.52612e-09
PA3140	-	hypothetical protein	197.68	4.07462	9.40428e-37
AS-PA0808	-	-	10.2598	4.00237	1.15887e-05
AS-PA0912	-	-	13.5993	3.94516	1.10419e-07
AS-PA0629	-	-	8.65002	3.87685	0.000263187
AS-PA1806	-	-	24.0855	3.87212	3.8133e-10
PA0829	-	probable hydrolase	19.0015	3.85589	4.68453e-08
PA0908	alpB	AlpB	126.429	3.80984	5.4804e-43
AS-PA0908	-	-	14.9883	3.78484	3.73369e-06
AS-PA0909	-	-	6.14167	3.75914	0.00381566
PA0911	alpE	AlpE	44.2274	3.65442	3.47096e-15
PA0676	vreR	sigma factor regulator, VreR	4.3186	3.58625	NA
AS-PA4736	-	-	61.8204	3.57856	5.26859e-23
PA0909	alpC	AlpC	20.2683	3.57662	8.67417e-09
AS-PA4659	-	-	13.5238	3.5229	3.5512e-05
AS-PA3302	-	-	17.7941	3.39174	2.24844e-08
AS-PA0834	-	-	47.2836	3.39035	1.43737e-15
AS-PA5530	-	-	43.0574	3.34757	1.42449e-20
PA0828	-	probable transcriptional regulator	42.1243	3.2643	1.90139e-11
PA0910	alpD	AlpD	14.89	3.23608	1.05933e-05
AS-PA2835	-	-	6.97322	3.22173	0.000966396
AS-PA1108	-	-	23.4652	3.21865	6.104e-08
AS-PA2767	-	-	9.62419	3.21661	0.000168737
AS-PA5314	-	-	87.9171	3.19259	1.69728e-29
AS-PA4565	-	-	82.1509	3.18867	1.25562e-29
AS-PA4399	-	-	24.8394	3.15599	1.11883e-09
AS-PA1418	-	-	40.9919	3.14753	5.67472e-16
PA0815	-	probable transcriptional regulator	272.655	3.11202	3.60394e-34
AS-PA1069	-	-	30.3236	3.08641	6.99858e-12
AS-PA3621	-	-	23.1816	3.08178	7.62178e-10
AS-PA5539	-	-	9.21754	3.02923	0.000118322
AS-PA2837	-	-	8.61921	3.02478	0.000221868
AS-PA0528	-	-	47.7014	3.01964	1.41777e-15
AS-PA0825	-	-	30.2564	2.96088	1.49877e-08
AS-PA1213	-	-	3.60451	2.94463	NA
AS-PA2839	-	-	9.18393	2.91189	0.00019619
AS-PA4728	-	-	2.92246	2.90967	NA
AS-PA0910	-	-	6.98333	2.90813	0.00132203
PA0809	-	probable transporter	93.1465	2.86679	1.08036e-28
AS-PA1807	-	-	28.7874	2.84296	3.01374e-09
PA2440	-	hypothetical protein	3.5681	2.81499	NA
PA2570	lecA ; pa1L ; lecA (changed from pa1L)	LecA	6.51911	2.802	0.00216413
AS-PA4468	-	-	6.60914	2.79675	0.00758294
AS-PA5309	-	-	40.6203	2.75966	2.7399e-11
AS-PA3093	-	-	38.978	2.75096	5.67153e-13
AS-PA0630	-	-	6.63644	2.72941	0.00602166
AS-PA1591	-	-	29.2552	2.72126	2.90388e-08
AS-PA1419	-	-	18.5348	2.71839	5.53663e-06
PA0575	rmcA	redox regulator of c_di_GMP, RmcA	54.8762	2.71478	1.23455e-16
AS-PA1470	-	-	4.45265	2.71344	NA
AS-PA3032	-	-	57.9642	2.6241	5.67472e-16
AS-PA5032	-	-	6.9846	2.61076	0.00483108
PA3064	pelA	PelA	17.6695	2.59571	1.29932e-06
AS-PA1786	-	-	6.84239	2.57525	0.0104688
AS-PA1420	-	-	8.21144	2.56071	0.00435532
AS-PA4658	-	-	13.5974	2.54853	1.96684e-05
AS-PA2850	-	-	27.4068	2.5183	2.72842e-09
PA0629	-	conserved hypothetical protein	38.7025	2.48985	8.70036e-09
AS-PA4564	-	-	154.117	2.48556	5.33239e-33
AS-PA3395	-	-	7.64879	2.45932	0.00488235
AS-PA1110	-	-	14.182	2.42222	2.13248e-05
PA1786	nasS ; nasF	NasS	8.03418	2.42057	0.00245616
AS-PA3507	-	-	7.8156	2.41983	0.0023063
AS-PA3094	-	-	59.6995	2.41042	2.14513e-16
AS-PA3312	-	-	6.80497	2.40889	0.00770148
AS-PA0824	-	-	44.8565	2.39965	6.40957e-12
AS-PA2473	-	-	14.6336	2.39753	0.000181176
AS-PA4393	-	-	55.2598	2.39527	1.24075e-12
AS-PA4733	-	-	32.4764	2.38691	1.14961e-07
AS-PA1107	-	-	26.3313	2.38689	1.48555e-06
PA3034	-	probable transcriptional regulator	96.0068	2.36907	5.83173e-27
PA3741	-	hypothetical protein	29.2589	2.36271	6.34428e-10
AS-PA1750	-	-	41.0805	2.35822	8.27464e-11
AS-PA4687	-	-	39.098	2.35677	2.58707e-09
AS-PA1783	-	-	4.5228	2.3485	NA
AS-PA5547	-	-	39.7031	2.3179	2.36658e-10
PA0810	-	probable haloacid dehalogenase	27.1371	2.30422	2.07005e-08
AS-PA3358	-	-	4.37218	2.29852	NA
AS-PA3456	-	-	23.8884	2.28929	1.5147e-05
AS-PA4398	-	-	37.5119	2.28312	6.57825e-10
AS-PA4231	-	-	28.6926	2.28186	2.06651e-08
AS-PA2118	-	-	10.9244	2.28176	0.00110679
PA3035	-	probable glutathione S-transferase	11.2023	2.28129	0.00054182
AS-PA2727	-	-	56.9402	2.27609	1.71659e-11
AS-PA3332	-	-	3.56135	2.27237	NA
AS-PA3139	-	-	198.782	2.27083	1.45708e-27
AS-PA1590	-	-	23.4839	2.26656	5.77764e-07
AS-PA4384	-	-	23.4081	2.2625	4.93347e-08
AS-PA4423	-	-	71.9326	2.26146	3.01637e-14
AS-PA1416	-	-	51.736	2.26128	2.6173e-10
PA2763	-	hypothetical protein	3.80586	2.24655	NA
AS-PA5273	-	-	38.4963	2.24159	1.60071e-07
PA0628	-	conserved hypothetical protein	74.3745	2.2413	1.33451e-12
AS-PA4921	-	-	84.9459	2.23312	1.8056e-14
AS-PA0457.1	-	-	6.94134	2.23024	0.0403849
PA0625	-	hypothetical protein	209.384	2.22593	4.53658e-24
PA0980	-	hypothetical protein	17.5836	2.21865	0.000101554
AS-PA0655	-	-	19.2	2.20942	5.66146e-06
AS-PA0005	-	-	23.5805	2.20857	2.00282e-06
AS-PA1423	-	-	30.5089	2.20564	1.87186e-07
AS-PA0807	-	-	7.69485	2.19017	0.00443984
PA3036	-	hypothetical protein	16.1069	2.18865	2.85196e-05
AS-PA4426	-	-	59.0021	2.17722	9.84014e-14
PA0630	-	hypothetical protein	69.6277	2.1586	1.90139e-11
AS-PA4425	-	-	59.966	2.14469	8.05305e-12
AS-PA3396	-	-	13.5059	2.13566	0.000125909
AS-PA3995	-	-	23.5594	2.1317	8.83967e-06
AS-PA3633	-	-	7.70812	2.12433	0.00700836
AS-PA3328	-	-	8.68319	2.1228	0.0208851
AS-PA1779	-	-	36.445	2.12224	3.54464e-07
PA0633	-	hypothetical protein	28.4143	2.12032	7.021e-06
AS-PA2891	-	-	9.66163	2.11686	0.00352639
AS-PA5313	-	-	151.853	2.11102	6.37433e-26
AS-PA5343	-	-	3.92962	2.09535	NA
AS-PA0830	-	-	20.9186	2.09498	0.000205445
PA0631	-	hypothetical protein	19.3917	2.08654	7.70138e-05
AS-PA5467	-	-	14.6566	2.05422	0.000849291
PA0812	-	hypothetical protein	11.2525	2.05422	0.00127706
PA0021	smf	conserved hypothetical protein	7.49756	2.05182	0.0124006
AS-PA0906	-	-	62.181	2.04221	3.6578e-13
AS-PA3301	-	-	35.9129	2.04065	4.93347e-08
PA5238	-	probable O-antigen acetylase	77.3935	2.02264	9.44561e-14
PA5538	amiA	N-acetylmuramoyl-L-alanine amidase	10.8266	2.01637	0.00120177
AS-PA2848	-	-	8.36983	2.0062	0.0085546
AS-PA0068	-	-	8.12962	2.00273	0.0117776
AS-PA3296	-	-	10.9619	1.99545	0.00172948
AS-PA4643	-	-	10.9619	1.98987	0.00104021
PA0811	-	probable major facilitator superfamily (MFS) transporter	38.7536	1.9859	7.45012e-09
PA0528	-	probable transcriptional regulator	34.8561	1.98551	8.56335e-08
AS-PA1782	-	-	4.30736	1.96219	NA
AS-PA3303	-	-	16.1022	1.92597	0.000396118
PA0641	-	probable bacteriophage protein	112.15	1.89937	7.23379e-14
AS-PA4424	-	-	35.8512	1.88519	8.80204e-07
AS-PA0292	-	-	22.03	1.87494	2.39235e-05
AS-PA3631	-	-	24.5498	1.87109	1.04409e-05
AS-PA1214	-	-	7.07227	1.8693	0.0278099
AS-PA1286	-	-	5.34723	1.86501	0.0389626
AS-PA4735	-	-	167.058	1.86315	4.41628e-18
AS-PA0481	-	-	3.99976	1.84945	NA
PA0863	-	probable oxidoreductase	7.23938	1.84921	0.0263624
AS-PA2820	-	-	16.7849	1.84872	0.000615265
AS-PA0418	-	-	46.9051	1.84705	4.59569e-06
PA1785	nasT	NasT	3.78539	1.83413	NA
PA5032	-	probable transcriptional regulator	11.2136	1.83267	0.00140823
AS-PA4517	-	-	76.4542	1.82956	8.79835e-10
AS-PA5466	-	-	9.04977	1.81863	0.0218889
AS-PA4069	-	-	93.5451	1.81622	3.71965e-11
AS-PA3140	-	-	19.6862	1.8114	0.00089968
AS-PA2849	-	-	17.3262	1.81005	0.000408865
PA2850	ohr	organic hydroperoxide resistance protein	28.3845	1.79912	4.15386e-06
PA4738	yjbJ	conserved hypothetical protein	122.743	1.798	3.90987e-11
AS-PA1781	-	-	51.672	1.793	2.06747e-08
PA5031	-	probable short chain dehydrogenase	10.8462	1.79092	0.0161142
AS-PA5456	-	-	17.6709	1.78317	0.000750391
PA0627	-	conserved hypothetical protein	41.4393	1.78084	3.0197e-06
AS-PA0203	-	-	10.7212	1.76772	0.00485689
AS-PA4516	-	-	37.8464	1.76723	1.28028e-07
PA0614	-	hypothetical protein	78.0152	1.76547	3.95631e-08
AS-PA0821	-	-	219.44	1.76344	9.2376e-20
PA4739	-	conserved hypothetical protein	11.478	1.76103	0.0031658
AS-PA5513	-	-	8.17357	1.7539	0.010489
AS-PA0610	-	-	10.2347	1.75375	0.00509031
AS-PA2886	-	-	16.5858	1.74925	0.00330393
AS-PA1026	-	-	21.3719	1.73942	0.000118056
AS-PA4642	-	-	10.0881	1.72717	0.00658538
PA0638	-	probable bacteriophage protein	30.699	1.72348	0.000164923
AS-PA0866	-	-	13.1414	1.71354	0.00181967
PA1154	-	conserved hypothetical protein	6.39926	1.70798	0.0254849
AS-PA0458	-	-	21.9148	1.70752	0.000276716
AS-PA4536	-	-	8.01181	1.7033	0.0482514
PA5127	yibK	probable rRNA methylase	153.314	1.69672	3.86199e-12
AS-PA5272	-	-	84.0597	1.69648	5.03024e-09
AS-PA1850	-	-	7.55299	1.69575	0.0393035
AS-PA4732	-	-	20.1735	1.68841	0.000722721
PA0639	-	conserved hypothetical protein	51.5763	1.68522	4.73629e-07
AS-PA1680	-	-	8.74223	1.67876	0.0182223
PA0816	-	probable transcriptional regulator	162.866	1.6735	1.06017e-13
AS-PA4766	-	-	12.789	1.67201	0.0014559
AS-PA0652	-	-	33.6364	1.67125	2.43147e-05
PA3063	pelB	PelB	10.2137	1.66937	0.0105687
PA0675	vreI	ECF sigma factor, VreI	10.6998	1.6552	0.012628
AS-PA3632	-	-	6.84783	1.65504	0.0229584
AS-PA5310	-	-	44.2975	1.65338	1.7045e-07
PA2943	-	phospho-2-dehydro-3-deoxyheptonate aldolase	16.6607	1.65267	0.00371843
PA3311	nbdA	NbdA	35.6785	1.6513	3.34496e-05
AS-PA2809	-	-	6.30474	1.64768	0.0375283
PA0981	-	hypothetical protein	53.2481	1.64716	1.91543e-07
AS-PA3144	-	-	27.167	1.6397	0.000101554
PA0635	-	hypothetical protein	56.5433	1.63247	1.3713e-06
AS-PA3740	-	-	41.2751	1.63224	1.97035e-06
AS-PA3136	-	-	24.3086	1.61249	0.00143417
AS-PA0729	-	-	22.6837	1.60948	0.000174614
PA0617	-	probable bacteriophage protein	29.6043	1.60318	0.000146475
PA4985	-	Uncharacterized protein	24.7387	1.60263	0.000722819
AS-PA2892	-	-	7.6839	1.60243	0.0473519
AS-PA1778	-	-	28.5081	1.59011	0.000117698
AS-PA4441	-	-	7.0758	1.5821	0.0371918
AS-PA4374	-	-	10.424	1.57678	0.0179466
PA0800	-	hypothetical protein	9.34629	1.5678	0.0103013
AS-PA4729	-	-	11.2658	1.56492	0.0182029
AS-PA1743	-	-	19.4531	1.56083	0.000238152
AS-PA2949	-	-	22.6438	1.55664	0.000669918
AS-PA5540	-	-	9.22972	1.54726	0.0472494
AS-PA4437	-	-	10.7813	1.54173	0.0131204
AS-PA2817	-	-	17.8336	1.53898	0.00100481
PA4522	ampD	beta-lactamase expression regulator AmpD	83.8292	1.52155	2.876e-09
AS-PA2581	-	-	49.786	1.51388	8.02258e-08
AS-PA4730	-	-	16.8632	1.50938	0.002458
PA0632	-	hypothetical protein	46.3673	1.50753	7.00566e-06
PA3033	-	hypothetical protein	48.524	1.5067	3.52227e-07
PA0640	-	probable bacteriophage protein	30.4361	1.50322	0.000129303
AS-PA1067	-	-	7.77518	1.50114	0.0547522
AS-PA5348	-	-	14.0556	1.5011	0.00597506
PA0172	siaA	SiaA	60.8423	1.48819	5.71951e-08
AS-PA1328	-	-	12.573	1.48743	0.0109647
AS-PA4228	-	-	32.0494	1.48741	0.000440942
PA1424	-	hypothetical protein	23.786	1.48011	0.00100481
AS-PA4986	-	-	46.0118	1.47953	2.0674e-05
PA4564	creA	conserved hypothetical protein	81.5928	1.46353	8.78784e-09
PA0634	-	hypothetical protein	26.5853	1.46347	0.00129068
AS-PA0625	-	-	16.7439	1.46189	0.00173855
AS-PA3176	-	-	8.5623	1.45793	0.0448137
AS-PA1068	-	-	40.2017	1.45492	0.000101554
AS-PA5271	-	-	14.7996	1.45348	0.0135405
AS-PA5297	-	-	26.1658	1.4526	0.000298527
AS-PA0911	-	-	9.78189	1.43694	0.0211178
AS-PA1963	-	-	17.2743	1.43541	0.00253852
AS-PA5458	-	-	68.2371	1.42075	7.6985e-06
AS-PA4472	-	-	17.2075	1.41994	0.00597203
AS-PA0986	-	-	11.0085	1.41927	0.0209027
AS-PA4660	-	-	75.4552	1.41342	2.75516e-08
PA0197	tonB2	TonB2	21.8446	1.40968	0.00282753
AS-PA3829	-	-	7.72842	1.40401	0.0510501
PA0622	-	probable bacteriophage protein	111.167	1.40397	7.77452e-06
AS-PA2816	-	-	94.8068	1.40235	6.57825e-10
AS-PA4739	-	-	6.74718	1.39972	0.0770444
AS-PA2728	-	-	47.6615	1.39626	2.21507e-06
AS-PA2619	-	-	33.5751	1.39469	0.000169586
AS-PA2831	-	-	18.8317	1.39459	0.00211118
AS-PA3734	-	-	26.1657	1.38827	0.000661818
PA0636	-	hypothetical protein	138.482	1.38423	1.07422e-06
AS-PA4396	-	-	35.21	1.37709	0.000132889
PA1778	cobA	uroporphyrin-III C-methyltransferase	5.36705	1.37422	0.0692422
AS-PA0823	-	-	23.7314	1.37206	0.0018111
AS-PA4334	-	-	8.25909	1.37194	0.0430274
PA0457	-	hypothetical protein	40.1373	1.37036	0.000202942
AS-PA1434	-	-	6.42616	1.36344	0.0748124
AS-PA2024	-	-	32.0087	1.36016	0.000105421
AS-PA1287	-	-	17.653	1.35749	0.00776457
AS-PA0867	-	-	12.12	1.35641	0.021615
AS-PA3758	-	-	5.00484	1.34407	0.0891053
AS-PA3333	-	-	6.93084	1.34404	0.0938649
AS-PA3776	-	-	6.74901	1.34332	0.0740871
PA0624	-	hypothetical protein	92.079	1.33433	5.30974e-06
AS-PA5033	-	-	18.6476	1.33402	0.0119325
AS-PA4763	-	-	41.1649	1.33168	7.15615e-05
AS-PA4734	-	-	60.6251	1.32913	3.0197e-06
AS-PA0094	-	-	41.703	1.32281	0.000710463
PA0616	-	hypothetical protein	33.0888	1.32071	0.000988244
AS-PA0833	-	-	12.0732	1.30894	0.0157059
PA4384	-	hypothetical protein	11.9683	1.30887	0.0236849
AS-PA2756	-	-	22.5345	1.30765	0.0032963
AS-PA4920	-	-	28.416	1.30056	0.00503054
AS-PA5464	-	-	72.528	1.30048	6.46017e-07
PA4138	tyrS	tyrosyl-tRNA synthetase	15.0196	1.29578	0.00746718
AS-PA5455	-	-	22.5409	1.28805	0.00346326
PA5311	-	probable major facilitator superfamily (MFS) transporter	20.5877	1.283	0.00238662
AS-PA0172	-	-	24.0005	1.27716	0.00384031
PA0637	-	conserved hypothetical protein	15.9293	1.27675	0.0311312
PA0820	-	hypothetical protein	297.992	1.26567	1.86874e-14
AS-PA3385	-	-	13.586	1.2637	0.0210258
AS-PA1744	-	-	70.4132	1.25787	2.72431e-07
AS-PA5524	-	-	15.8943	1.25687	0.00759657
PA3359	-	hypothetical protein	20.3173	1.25383	0.00668869
AS-PA2730	-	-	13.6493	1.25104	0.0217634
AS-PA0957	-	-	8.57203	1.24548	0.0436029
AS-PA5457	-	-	30.1849	1.24054	0.00387703
AS-PA4236	-	-	52.088	1.24017	2.76978e-05
PA0618	-	probable bacteriophage protein	40.6917	1.23883	0.000708992
AS-PA1851	-	-	16.4462	1.23875	0.0200189
AS-PA3268	-	-	26.1383	1.23829	0.00325409
PA0619	-	probable bacteriophage protein	45.1246	1.23796	0.00117314
AS-PA3127	-	-	7.34756	1.2354	0.0754828
AS-PA5150	-	-	31.4495	1.23524	0.000728269
AS-PA3609	-	-	5.86947	1.23437	0.104944
AS-PA1112.1	-	-	49.5705	1.2316	3.45224e-05
PA0573	-	hypothetical protein	26.1817	1.23058	0.00114163
AS-PA1521	-	-	11.1432	1.21614	0.0296964
PA4518	-	hypothetical protein	16.2018	1.21174	0.0181334
AS-PA5473	-	-	53.1091	1.21149	5.2314e-05
AS-PA1749	-	-	46.5635	1.20796	0.000229981
PA5544	-	conserved hypothetical protein	68.9917	1.20085	8.14023e-06
AS-PA5349	-	-	20.8018	1.19474	0.00866447
AS-PA1474	-	-	11.0887	1.1934	0.0415906
AS-PA2634	-	-	20.2227	1.19336	0.0141792
AS-PA0419	-	-	23.5808	1.18953	0.00973733
PA4638	-	hypothetical protein	11.6368	1.18741	0.0538747
AS-PA2818	-	-	18.1414	1.1868	0.0101079
AS-PA2985	-	-	8.81319	1.1853	0.0522862
AS-PA1601	-	-	16.1778	1.18318	0.02023
PA0626	-	hypothetical protein	43.0284	1.18269	0.00231347
PA3387	rhlG	beta-ketoacyl reductase	10.6312	1.17676	0.0322595
AS-PA2369	-	-	10.1386	1.17432	0.0795311
AS-PA2888	-	-	7.44659	1.17202	0.0845471
PA0992	cupC1	fimbrial subunit CupC1	17.7071	1.17178	0.0118145
AS-PA5030	-	-	13.9389	1.17047	0.0441374
AS-PA4688	-	-	18.1619	1.17042	0.00982165
AS-PA2567	-	-	45.2579	1.16961	0.000244435
AS-PA4229	-	-	25.2025	1.16899	0.0103817
AS-PA5270	-	-	89.1136	1.16838	8.22664e-06
AS-PA1336	-	-	13.7113	1.16159	0.0335191
PA0868	yaeJ	conserved hypothetical protein	23.5031	1.15934	0.0124006
AS-PA2622	-	-	84.8236	1.15604	6.66272e-06
AS-PA3394	-	-	6.93351	1.15586	0.0806411
AS-PA0043	-	-	12.69	1.15439	0.0340977
AS-PA4938	-	-	72.3686	1.14134	7.70581e-06
AS-PA5469	-	-	30.9927	1.13989	0.00230861
PA4849	-	hypothetical protein	46.444	1.13767	0.00100481
PA2831	-	conserved hypothetical protein	21.4936	1.13457	0.00680519
AS-PA1745	-	-	14.4787	1.12925	0.0266289
AS-PA0205	-	-	12.9253	1.12762	0.0316554
AS-PA1848	-	-	6.45871	1.12713	0.110465
PA0993	cupC2	chaperone CupC2	5.45588	1.12506	0.114141
PA0615	-	hypothetical protein	58.2485	1.12197	0.000291774
AS-PA5031	-	-	14.8262	1.1168	0.0258607
AS-PA4884	-	-	4.16491	1.10959	NA
AS-PA2488	-	-	24.7331	1.10874	0.00580776
PA2487	-	hypothetical protein	21.4507	1.10495	0.0128735
AS-PA2725	-	-	65.0286	1.10068	0.000735914
PA5314	-	hypothetical protein	30.0191	1.09896	0.00268937
PA1110	-	hypothetical protein	35.4356	1.0981	0.000849519
AS-PA0162	-	-	27.335	1.09391	0.00505587
AS-PA4132	-	-	20.2111	1.09215	0.0172724
PA2774	tse4	Tse4	51.4138	1.09198	0.000180155
AS-PA0775	-	-	32.6059	1.09094	0.00286486
AS-PA5460	-	-	10.1824	1.08953	0.0908964
AS-PA5449	-	-	20.9673	1.07936	0.00947396
PA3532	-	hypothetical protein	40.1916	1.07607	0.00088394
PA4426	yraP	conserved hypothetical protein	167.078	1.0706	1.20768e-05
AS-PA4508	-	-	16.2713	1.0684	0.0261219
PA0826	-	hypothetical protein	27.6103	1.06632	0.00575373
AS-PA0378	-	-	35.6465	1.06561	0.00209267
PA3364	amiC	aliphatic amidase expression-regulating protein	25.959	1.06437	0.0202038
AS-PA2633	-	-	20.9533	1.06284	0.0272627
AS-PA4613	-	-	32.7009	1.06227	0.00352639
PA0377	-	hypothetical protein	49.6098	1.06011	0.000617503
PA0642	-	hypothetical protein	101.86	1.05735	0.000141872
AS-PA0660	-	-	21.6305	1.05702	0.013596
AS-PA3506	-	-	5.30106	1.05362	0.118815
AS-PA3257	-	-	104.531	1.04941	3.86168e-06
PA3303	-	probable major facilitator superfamily (MFS) transporter	15.7276	1.04816	0.0343635
AS-PA4612	-	-	4.73123	1.04398	0.114141
AS-PA0862	-	-	7.55011	1.04118	0.11123
PA4635	mgtC	conserved hypothetical protein	10.121	1.03967	0.0659253
PA4565	proB	glutamate 5-kinase	507.657	1.037	3.12749e-08
AS-PA0914	-	-	6.11139	1.03655	0.109365
AS-PA1808	-	-	28.9305	1.03229	0.0141119
AS-PA4234	-	-	282.102	1.03045	7.71032e-08
AS-PA5315	-	-	129.248	1.0212	7.05574e-06
AS-PA2834	-	-	78.8263	1.02096	0.000423108
PA1415	-	hypothetical protein	18.0212	1.02028	0.0384784
AS-PA0163	-	-	100.65	1.0135	1.74107e-05
AS-PA2611	-	-	36.232	1.01288	0.00326951
PA4743	rbfA	ribosome-binding factor A	56.3389	1.0096	0.000490257
PA2024	-	probable ring-cleaving dioxygenase	21.8774	1.00613	0.0109008
PA5299	-	hypothetical protein	53.2627	1.0042	0.000722721
PA5547	-	conserved hypothetical protein	72.8227	1.00409	0.000116876
PA0521	nirO	probable cytochrome c oxidase subunit	34.3974	-0.998731	0.0341272
PA4282	sbcC	probable exonuclease	55.2925	-1.00252	0.000572067
PA4323	-	hypothetical protein	70.7396	-1.01905	9.23505e-05
PA3872	narI	respiratory nitrate reductase gamma chain	38.2795	-1.02319	0.109836
PA1059	shaF ; phaG	ShaF	17.7405	-1.02465	0.0228877
PA0074	ppkA ; tagE1	serine/threonine protein kinase PpkA	200.885	-1.02577	1.40059e-05
PA4414	murD	UDP-N-acetylmuramoylalanine--D-glutamate ligase	337.128	-1.02757	6.98872e-10
PA3147	wbpJ	probable glycosyl transferase WbpJ	614.013	-1.0276	8.99556e-13
AS-PA4277.2	-	-	28.8273	-1.03172	0.0246039
PA0073	tagT1	TagT1	199.128	-1.03479	0.00231347
PA4284	recB ; rorA	exodeoxyribonuclease V beta chain	249.447	-1.04124	8.70661e-06
AS-PA5475	-	-	19.4416	-1.04556	0.0295757
PA4970	yqiB	conserved hypothetical protein	34.4406	-1.04886	0.00184821
PA2648	nuoM	NADH dehydrogenase I chain M	113.946	-1.07023	1.23999e-05
PA4413	ftsW	cell division protein FtsW	236.567	-1.0754	3.68863e-08
AS-PA1824	-	-	40.4286	-1.07887	0.00135515
PA4412	murG	UDP-N-acetylglucosamine--N-acetylmuramyl-(pentapeptide) pyrophosphoryl-undecaprenol N-acetylglucosamine transferase	119.611	-1.08658	4.53015e-06
AS-PA4350	-	-	104.187	-1.09169	6.05439e-06
PA1091	fgtA	flagellar glycosyl transferase, FgtA	406.491	-1.09264	1.69512e-10
PA4411	murC	UDP-N-acetylmuramate--alanine ligase	187.451	-1.10493	1.07134e-08
AS-PA3152	-	-	20.1649	-1.10595	0.00580776
PA4410	ddlB	D-alanine--D-alanine ligase	166.669	-1.13327	4.93347e-08
PA3146	wbpK	probable NAD-dependent epimerase/dehydratase WbpK	168.187	-1.16778	4.25638e-09
PA2662	-	conserved hypothetical protein	354.339	-1.16885	0.0145824
PA3556	arnT ; pqaB	inner membrane L-Ara4N transferase ArnT	29.7817	-1.17637	0.0018111
PA1425	-	probable ATP-binding component of ABC transporter	95.7048	-1.18083	8.29604e-07
PA4356	xenB	xenobiotic reductase	117.659	-1.1815	6.01855e-09
PA2649	nuoN	NADH dehydrogenase I chain N	98.8273	-1.18692	5.2314e-05
PA3154	wzy ; rfc	B-band O-antigen polymerase	623.463	-1.19164	8.67745e-13
PA1823	nudC ; yjaD	NudC	67.2069	-1.21387	1.72696e-05
PA4363	iciA ; lysR	inhibitor of chromosome initiation IciA	103.484	-1.21947	4.20985e-06
PA0716	-	hypothetical protein	216.126	-1.22455	6.28639e-06
PA4504	dppC	dipeptide ABC transporter permease DppC	27.4327	-1.23269	0.00286639
PA4222	pchI	probable ATP-binding component of ABC transporter	77.7128	-1.23434	5.87963e-05
PA4283	recD	exodeoxyribonuclease V alpha chain	84.8898	-1.25302	5.46039e-07
PA2195	hcnC	hydrogen cyanide synthase HcnC	20.5603	-1.26764	0.00624732
PA3916	moaE	molybdopterin converting factor, large subunit	78.9836	-1.27579	4.59554e-05
PA0076	tagF1	TagF1	54.0607	-1.27965	7.47155e-05
PA1281	cobV ; cobS	cobalamin (5'-phosphate) synthase	20.9391	-1.29436	0.00286486
PA2663	ppyR	psl and pyoverdine operon regulator, PpyR	363.051	-1.30759	4.12668e-06
PA1371	-	hypothetical protein	43.6643	-1.31799	0.000557025
PA1370	-	hypothetical protein	61.0754	-1.32254	2.77328e-05
PA0344	-	hypothetical protein	24.5037	-1.34638	0.00169907
PA3871	nifM	probable peptidyl-prolyl cis-trans isomerase, PpiC-type	23.9741	-1.34711	0.066716
AS-PA3150	-	-	42.8731	-1.36222	5.76606e-06
PA0072	tagS1	TagS1	50.2465	-1.36787	1.11186e-05
PA4409	ftsQ	cell division protein FtsQ	133.552	-1.39513	2.75516e-08
AS-PA3876	-	-	12.7374	-1.40766	0.0182029
PA3557	arnE ; pmrL	ArnE	11.5706	-1.41125	0.0191156
PA3873	narJ	respiratory nitrate reductase delta chain	30.0963	-1.41131	0.0445397
PA3877	narK1	nitrite extrusion protein 1	353.093	-1.41477	0.00216413
PA3153	wzx ; rfbX ; wbpF	O-antigen translocase	209.336	-1.45405	1.59558e-13
PA3874	narH	respiratory nitrate reductase beta chain	129.009	-1.46883	0.007983
PA3152	hisH2	glutamine amidotransferase	112.586	-1.47911	3.00944e-10
PA3559	-	probable nucleotide sugar dehydrogenase	75.0235	-1.49374	3.25501e-05
PA5113	-	hypothetical protein	64.5642	-1.51774	1.0228e-07
PA3558	arnF ; pmrM	ArnF	52.5528	-1.62147	0.000266438
PA3151	hisF2	imidazoleglycerol-phosphate synthase, cyclase subunit	223.003	-1.62963	4.84206e-17
PA3915	moaB1	molybdopterin biosynthetic protein B1	91.0956	-1.63977	5.00308e-08
PA1419	-	probable transporter	19.962	-1.65804	0.000425442
PA4223	pchH	probable ATP-binding component of ABC transporter	53.4333	-1.66779	2.19033e-06
PA3914	moeA1	molybdenum cofactor biosynthetic protein A1	159.245	-1.98489	3.97293e-13
PA3150	wbpG	LPS biosynthesis protein WbpG	493.01	-1.99762	7.64536e-22
PA3149	wbpH	probable glycosyltransferase WbpH	427.541	-2.06871	9.9077e-34
PA3148	wbpI	UDP-N-acetylglucosamine 2-epimerase WbpI	445.199	-2.14903	1.31867e-28
PA3876	narK2	nitrite extrusion protein 2	143.336	-2.14945	2.87046e-17
PA3875	narG	respiratory nitrate reductase alpha chain	168.635	-2.17673	8.22364e-11
