# Supplementary material for: Control of a programmed cell death pathway in Pseudomonas aeruginosa by an antiterminator
Source: Nat Commun. 2021 Mar 17;12:1702. doi: 10.1038/s41467-021-21941-7 (PMC7969949; doi:10.1038/s41467-021-21941-7)
Supplement: Supplementary file 10 — Source Data [file 41467_2021_21941_MOESM10_ESM.xlsx]

## Sheet: Fig 2b
		Replicate 1		Replicate 2		Replicate 3
		Technical Rep 1	Technical Rep2	Technical Rep 1	Technical Rep2	Technical Rep 1	Technical Rep2
PlacUV5-lacZ	pEV	15629.5	14586.7	15495.4	13172.5	16276.3	15209.1
	pAlpA	15798.7	14452.5	9600.64	9802.98	16824	11130.2
PlacUV5 tR'tR'-lacZ	pEV	19.3321	18.9719	20.0782	20.3794	18.9364	17.7919
	pAlpA	24.3412	22.4262	22.6997	21.7455	23.1587	21.7964
PalpB-lacZ	pEV	930.024	905.454	901.373	882.406	970.081	904.666
	pAlpA	5471.22	5757.83	5414.31	5450.32	5341.29	5295.04
PalpB tR'tR'-lacZ	pEV	5.1677	5.08298	5.51109	5.91045	5.86132	5.27519
	pAlpA	4088.14	3539.75	3825.32	3575.24	4238.35	3945.47
Source Data, Fig. 2b

## Sheet: Fig 3b
		Replicate 1		Replicate 2		Replicate 3
		Technical Rep 1	Technical Rep2	Technical Rep 1	Technical Rep2	Technical Rep 1	Technical Rep2
PalpB-lacZ	pEV	195.44	181.737	186.872	183.903	192.219	178.83
	pAlpA	3191.94	3066.35	3086.63	2915.84	3122.08	2963.64
PalpB ABE6-lacZ	pEV	226.652	219.422	204.291	202.157	234.635	225.535
	pAlpA	495.138	485.501	509.305	492.253	487.225	467.624
Source Data, Fig. 3b

## Sheet: Fig 3c
		Replicate 1		Replicate 2		Replicate 3
		Technical Rep 1	Technical Rep2	Technical Rep 1	Technical Rep2	Technical Rep 1	Technical Rep2
P PA0807-lacZ	pEV	17.4963	16.9461	18.3819	17.0904	19.0007	16.9655
	pAlpA	138.28	126.077	132.048	121.789	134.606	132.255
P PA0807 ABE7-lacZ	pEV	18.4746	17.2011	17.4713	17.1962	18.285	17.3522
	pAlpA	20.9391	20.3369	20.7583	19.4492	21.0989	20.8705
Source Data, Fig. 3c

## Sheet: Fig 3d
		Replicate 1	Replicate 2	Replicate 3
	PAO1	1.87577	1.24387	1.44175
	PalpB ABE6	0.606139	0.573342	0.536549
Source Data, Fig. 3d

## Sheet: Fig 3e
		Replicate 1	Replicate 2	Replicate 3
	PAO1	7.2204	7.1742	8.75361
	P PA0807 ABE7	1.46038	1.32633	1.22801
Source Data, Fig. 3e

## Sheet: Fig 4b
		Replicate 1		Replicate 2		Replicate 3
		Technical Rep 1	Technical Rep2	Technical Rep 1	Technical Rep2	Technical Rep 1	Technical Rep2
λCI	α	46.4188	38.2491	43.3419	37.9242	44.9358	35.7234
	α-AlpA	52.6888	47.9812	48.7054	51.2403	51.6265	51.6265
λCI-Paβflap	α	52.2433	39.9202	39.5982	47.3891	48.6574	49.8625
	α-AlpA	643.822	592.664	471.939	427.721	717.347	721.429
λCI-Ecβflap	α	62.9775	56.3012	49.501	55.8882	35.6163	28.8174
	α-AlpA	1035.71	1114.72	1014.29	883.673	814.672	858.108
λCI-Ecσ70 (1-56)	α	58.0316	56.1746	53.7372	55.2461	53.299	52.4675
	α-AlpA	543.29	527.597	536.765	540.441	517.316	530.844
λCI-Ecσ70 (1-93)	α	42.9054	40.5753	39.2826	44.5319	41.3823	30.0087
	α-AlpA	87.7443	90.5892	68.8777	69.4767	83.5079	74.8598
λCI-Paσ70 (1-58)	α	36.5007	39.1699	33.7754	29.424	34.9031	26.6505
	α-AlpA	86.9015	88.3978	142.61	129.316	124.384	127.221
λCI-Paσ70 (1-95)	α	62.5547	41.7323	37.5286	38.8621	46.0958	44.4554
	α-AlpA	53.3254	56.0016	50.2781	47.2124	47.3378	41.7737
Source Data, Fig. 4b

## Sheet: Fig 6a
		Replicate 1	Replicate 2	Replicate 3
ΔalpB ΔrelA (pAlpR-CTD)	PA0807 transcript abundance	37.7918	18.0009	26.5382
	alpB transcript abundance	91.7731	50.9143	69.0706
ΔalpB (pAlpR-CTD)	PA0807 transcript abundance	91.1392	64.4452	90.5097
	alpB transcript abundance	178.527	114.563	114.563
ΔalpB ΔrelA (pEV)	PA0807 transcript abundance	3.38698	1.04972	1.10957
	alpB transcript abundance	2.82843	1.01396	1.04972
ΔalpB (pEV)	PA0807 transcript abundance	1	1	1
	alpB transcript abundance	1	1	1
Source Data, Fig. 6a

## Sheet: Fig 6c
		Replicate 1		Replicate 2		Replicate 3
		Technical Rep 1	Technical Rep2	Technical Rep 1	Technical Rep2	Technical Rep 1	Technical Rep2
WT PlacUV5-lacZ	pEV	12718.3	12036.2	12368.2	12028.2	15544.5	12059.3
	pAlpA	12210.2	10386.2	13391.6	11841.2	10333.6	9887.1
relA spoT PlacUV5-lacZ	pEV	8720.18	8307.34	9522.57	8973.87	9424.59	9104.41
	pAlpA	10744.3	10835.1	12251.7	10223.7	11885.9	9955.53
PalpB-lacZ	pEV	15.3302	14.9175	14.75	14.125	15.1901	14.5378
	pAlpA	7569.71	7152.73	7088.49	6633.55	6942.71	6786.56
relA spoT PalpB-lacZ	pEV	11.2383	10.6116	11.1236	10.6475	11.1257	10.9211
	pAlpA	1003.52	958.063	1057.78	1006.42	1049.2	1010.92
Source Data, Fig. 6c
